# Supplementary material for: Effects of 5-azaC on Iridoid Glycoside Accumulation and DNA Methylation in Rehmannia glutinosa
Source: Front Plant Sci. 2022 Jun 23;13:913717. doi: 10.3389/fpls.2022.913717 (PMC9260266; doi:10.3389/fpls.2022.913717)
Supplement: Supplementary file 2 [file Data_Sheet_2.xlsx]

## Sheet: Supplemental Table 1
Supplemental Table 1. The primers used in this study
Primer	Sequence（5＇to 3＇）
DXS-F	AAAAAAGTAGAAAACTGTTGGTATC
DXS-R	CTTTTCCGATTACCAGAGTT
DXR-F	ACTTCCAACAGTTACTTCAG
DXR-R	TTAATCCCCACCACAATC
10HGO-F	TGAGAATCAAATCAAAAAAAG
10HGO-R	AAACAAGAAAATAAAAACGG
G10H-F	GCGACGTAAACGGCCACAAG
G10H-R	GAAGTAACCATTTCAGCCAAG
GPPS-F	ATGATGTCTGTAAGGGGGCTG
GPPS-R	TTCATTTGTTCTTGTGATGACTCTC
qDXS-F	CCTCGGACGAGGCAGAACTAT
qDXS-R	CCACTCTCTCCCCTTCAATCAG
qDXR-F	ATTTGGCTTACGCTGCTGG
qDXR-R	TTCTGCTCGGTGCTTATCG
q10HGO-F	GCCTGGGCACGAGATTG
q10HGO-R	TGAGTATTTGTTTGGGGCAGTA
qG10H-F	GTAATGCTTGGTTCGCTTTTG
qG10H-R	GGAGTGGTTGAGCCTTCTGC
qGPPS-F	TCCTGCTATCTAGAGCTTGTGTGGC
qGPPS-R	ACGCTGATCTGATGTAGTTGTCATT
qTIP41-F	TGGCTCAGAGTTGATGGAGTGCT
qTIP41-R	CTCTCCAGCAGCTTTCTCGGAGA

## Sheet: Supplemental Table 2
Supplemental Table 2. Unigenes Invovled in Secondary Metabolites biosynthesis
Gene id	Control-1	Control-2	Control-3	Treat-1	Treat-2	Treat-3	DESeq2_FDR	DESeq2_log2FC	Control-1_Control-2_Control-3_vs_Treat-1_Treat-2_Treat-3_DESeq2_(FDR_0.01_FC_2)_regulated	COG_class	COG_class_annotation	GO_annotation	KEGG_annotation	KOG_class	KOG_class_annotation	Pfam_annotation	Swissprot_annotation	TrEMBL_annotation	eggNOG_class	eggNOG_class_annotation	nr_annotation	GO_second_level_annotation	KEGG_pathway_annotation	nr_Symbol
c33233.graph_c0	0.16	0.43	0	0.33	0.81	0.2	--	--	--	--	--	Molecular Function: salutaridinol 7-O-acetyltransferase activity (GO:0047180);;	K13065|2.3e-51|sind:105155423|K13065 shikimate O-hydroxycinnamoyltransferase [EC:2.3.1.133] | (RefSeq) vinorine synthase-like	--	--	Transferase family	Salutaridinol 7-O-acetyltransferase OS=Papaver somniferum OX=3469 GN=SALAT PE=1 SV=1	Salutaridinol 7-O-acetyltransferase OS=Handroanthus impetiginosus OX=429701 GN=CDL12_12322 PE=3 SV=1	S	Function unknown	Salutaridinol 7-O-acetyltransferase [Handroanthus impetiginosus]	molecular function: catalytic activity (GO:0003824)	Phenylpropanoid biosynthesis (ko00940);; Flavonoid biosynthesis (ko00941);; Stilbenoid, diarylheptanoid and gingerol biosynthesis (ko00945)	--
c48824.graph_c2	0.74	0	0.33	0	0	0.29	--	--	--	[G]	Carbohydrate transport and metabolism	Molecular Function: 6-phosphofructokinase activity (GO:0003872);; Molecular Function: ATP binding (GO:0005524);; Biological Process: fructose 6-phosphate metabolic process (GO:0006002);; Molecular Function: diphosphate-fructose-6-phosphate 1-phosphotransferase activity (GO:0047334);;	K00895|3.3e-165|sind:105175304|K00895 diphosphate-dependent phosphofructokinase [EC:2.7.1.90] | (RefSeq) LOW QUALITY PROTEIN: pyrophosphate--fructose 6-phosphate 1-phosphotransferase subunit beta	[G]	Carbohydrate transport and metabolism	Phosphofructokinase;; K-box region	Pyrophosphate--fructose 6-phosphate 1-phosphotransferase subunit beta OS=Solanum tuberosum OX=4113 GN=PFP-BETA PE=1 SV=3	Pyrophosphate-dependent phosphofructo-1-kinase OS=Handroanthus impetiginosus OX=429701 GN=CDL12_21139 PE=4 SV=1	G	Carbohydrate transport and metabolism	LOW QUALITY PROTEIN: pyrophosphate--fructose 6-phosphate 1-phosphotransferase subunit beta [Sesamum indicum]	biological process: metabolic process (GO:0008152);; biological process: cellular process (GO:0009987);; biological process: single-organism process (GO:0044699);; molecular function: catalytic activity (GO:0003824);; molecular function: binding (GO:0005488)	Glycolysis / Gluconeogenesis (ko00010);; Pentose phosphate pathway (ko00030);; Fructose and mannose metabolism (ko00051)	LOC105175304
c41885.graph_c0	0.49	1.76	1.32	0.61	0.8	0.52	0.0350871	-1.4659	normal	[P]	Inorganic ion transport and metabolism	Molecular Function: catalase activity (GO:0004096);; Biological Process: response to oxidative stress (GO:0006979);; Molecular Function: heme binding (GO:0020037);; Biological Process: hydrogen peroxide catabolic process (GO:0042744);; Molecular Function: metal ion binding (GO:0046872);;	K03781|4.0e-210|ghi:107937827|K03781 catalase [EC:1.11.1.6] | (RefSeq) catalase isozyme 2-like	[P]	Inorganic ion transport and metabolism	Catalase;; Catalase-related immune-responsive	Catalase isozyme 2 OS=Gossypium hirsutum OX=3635 GN=CAT2 PE=2 SV=1	Catalase OS=Gossypium barbadense OX=3634 GN=ES319_D03G002400v1 PE=3 SV=1	P	Inorganic ion transport and metabolism	PREDICTED: catalase isozyme 2-like [Gossypium hirsutum]	biological process: metabolic process (GO:0008152);; biological process: cellular process (GO:0009987);; biological process: single-organism process (GO:0044699);; biological process: response to stimulus (GO:0050896);; biological process: detoxification (GO:0098754);; molecular function: catalytic activity (GO:0003824);; molecular function: antioxidant activity (GO:0016209);; molecular function:…	Tryptophan metabolism (ko00380);; Glyoxylate and dicarboxylate metabolism (ko00630);; Carbon metabolism (ko01200);; MAPK signaling pathway - plant (ko04016);; Peroxisome (ko04146)	LOC107937827
c86343.graph_c0	0	0	0	0	0	1.32	--	--	--	[I]	Lipid transport and metabolism	Molecular Function: molecular_function (GO:0003674);; Molecular Function: catalytic activity (GO:0003824);; Cellular Component: cellular_component (GO:0005575);; Cellular Component: intracellular (GO:0005622);; Cellular Component: obsolete cell (GO:0005623);; Cellular Component: cytoplasm (GO:0005737);; Cellular Component: vacuole (GO:0005773);; Biological Process: lipid metabolic process (GO:000…	K01853|2.3e-36|pxb:103959409|K01853 cycloartenol synthase [EC:5.4.99.8] | (RefSeq) cycloartenol synthase 2	[I]	Lipid transport and metabolism	Squalene-hopene cyclase C-terminal domain	Cycloartenol synthase 2 OS=Betula platyphylla OX=78630 GN=CASBPX2 PE=1 SV=1	Terpene cyclase/mutase family member OS=Morella rubra OX=262757 GN=CJ030_MR5G017874 PE=3 SV=1	I	Lipid transport and metabolism	Cycloartenol synthase 2 [Morella rubra]	molecular function: catalytic activity (GO:0003824);; cellular component: cell (GO:0005623);; cellular component: cell part (GO:0044464);; cellular component: organelle (GO:0043226);; biological process: metabolic process (GO:0008152);; biological process: single-organism process (GO:0044699);; biological process: cellular process (GO:0009987);; biological process: cellular component organization…	Steroid biosynthesis (ko00100)	--
c9312.graph_c1	0	0	5.97	0	0	0	--	--	--	--	--	Molecular Function: iron ion binding (GO:0005506);; Biological Process: lignin metabolic process (GO:0009808);; Cellular Component: membrane (GO:0016020);; Cellular Component: integral component of membrane (GO:0016021);; Molecular Function: oxidoreductase activity, acting on paired donors, with incorporation or reduction of molecular oxygen, NAD(P)H as one donor, and incorporation of one atom of…	K00487|1.6e-35|ghi:107916264|K00487 trans-cinnamate 4-monooxygenase [EC:1.14.14.91] | (RefSeq) trans-cinnamate 4-monooxygenase-like	[Q]	Secondary metabolites biosynthesis, transport and catabolism	Cytochrome P450	Trans-cinnamate 4-monooxygenase OS=Glycine max OX=3847 GN=CYP73A11 PE=2 SV=1	Cinnamate 4-hydroxylase OS=Gossypium hirsutum OX=3635 GN=C4H1 PE=2 SV=1	Q	Secondary metabolites biosynthesis, transport and catabolism	trans-cinnamate 4-monooxygenase-like [Gossypium hirsutum]	molecular function: binding (GO:0005488);; biological process: metabolic process (GO:0008152);; biological process: cellular process (GO:0009987);; biological process: single-organism process (GO:0044699);; cellular component: membrane (GO:0016020);; cellular component: membrane part (GO:0044425);; molecular function: catalytic activity (GO:0003824)	Ubiquinone and other terpenoid-quinone biosynthesis (ko00130);; Phenylpropanoid biosynthesis (ko00940);; Flavonoid biosynthesis (ko00941);; Stilbenoid, diarylheptanoid and gingerol biosynthesis (ko00945)	LOC107916264
c59177.graph_c0	0	0	0.14	0.45	0.12	0.42	--	--	--	--	--	Molecular Function: iron ion binding (GO:0005506);; Cellular Component: membrane (GO:0016020);; Molecular Function: oxidoreductase activity, acting on paired donors, with incorporation or reduction of molecular oxygen, NAD(P)H as one donor, and incorporation of one atom of oxygen (GO:0016709);; Molecular Function: heme binding (GO:0020037);; Biological Process: defense response to other organism …	K13260|1.1e-19|ini:109151908|K13260 isoflavone/4'-methoxyisoflavone 2'-hydroxylase [EC:1.14.14.90 1.14.14.89] | (RefSeq) cytochrome P450 81E8-like	[Q]	Secondary metabolites biosynthesis, transport and catabolism	Cytochrome P450	Cytochrome P450 81Q32 OS=Catharanthus roseus OX=4058 GN=CYP81Q32 PE=2 SV=1	Uncharacterized protein OS=Erythranthe guttata OX=4155 GN=MIMGU_mgv1a005020mg PE=3 SV=1	Q	Secondary metabolites biosynthesis, transport and catabolism	cytochrome P450 81D1-like [Sesamum indicum]	molecular function: binding (GO:0005488);; cellular component: membrane (GO:0016020);; biological process: metabolic process (GO:0008152);; biological process: single-organism process (GO:0044699);; molecular function: catalytic activity (GO:0003824);; biological process: response to stimulus (GO:0050896);; biological process: multi-organism process (GO:0051704)	Isoflavonoid biosynthesis (ko00943)	--
c39307.graph_c0	0.16	0.03	0.09	1.09	1.2	1.17	6.02713e-05	2.72493	up	--	--	Biological Process: fatty acid biosynthetic process (GO:0006633);; Cellular Component: integral component of membrane (GO:0016021);; Molecular Function: transferase activity, transferring acyl groups other than amino-acyl groups (GO:0016747);;	K15397|3.5e-271|sind:105171620|K15397 3-ketoacyl-CoA synthase [EC:2.3.1.199] | (RefSeq) 3-ketoacyl-CoA synthase 11	--	--	FAE1/Type III polyketide synthase-like protein;; 3-Oxoacyl-[acyl-carrier-protein (ACP)] synthase III C terminal;; Chalcone and stilbene synthases, C-terminal domain	3-ketoacyl-CoA synthase 11 OS=Arabidopsis thaliana OX=3702 GN=KCS11 PE=1 SV=1	3-ketoacyl-CoA synthase OS=Handroanthus impetiginosus OX=429701 GN=CDL12_10741 PE=3 SV=1	I	Lipid transport and metabolism	3-ketoacyl-CoA synthase 11 [Sesamum indicum]	biological process: metabolic process (GO:0008152);; biological process: cellular process (GO:0009987);; biological process: single-organism process (GO:0044699);; cellular component: membrane (GO:0016020);; cellular component: membrane part (GO:0044425);; molecular function: catalytic activity (GO:0003824)	Fatty acid elongation (ko00062);; Plant-pathogen interaction (ko04626)	LOC105171620
c15327.graph_c0	0	3.17	0	0	5.63	0	--	--	--	--	--	Molecular Function: ketol-acid reductoisomerase activity (GO:0004455);; Biological Process: isoleucine biosynthetic process (GO:0009097);; Biological Process: valine biosynthetic process (GO:0009099);; Molecular Function: metal ion binding (GO:0046872);;	K00053|1.3e-22|bna:106415217|K00053 ketol-acid reductoisomerase [EC:1.1.1.86] | (RefSeq) ketol-acid reductoisomerase, chloroplastic-like	--	--	--	Ketol-acid reductoisomerase, chloroplastic OS=Arabidopsis thaliana OX=3702 GN=At3g58610 PE=1 SV=2	Ketol-acid reductoisomerase OS=Brassica campestris OX=3711 GN=BRAA04T15975Z PE=3 SV=1	E	Amino acid transport and metabolism	ketol-acid reductoisomerase, chloroplastic-like [Brassica napus]	biological process: metabolic process (GO:0008152);; biological process: single-organism process (GO:0044699);; molecular function: catalytic activity (GO:0003824);; biological process: cellular process (GO:0009987);; molecular function: binding (GO:0005488)	Valine, leucine and isoleucine biosynthesis (ko00290);; Pantothenate and CoA biosynthesis (ko00770);; 2-Oxocarboxylic acid metabolism (ko01210);; Biosynthesis of amino acids (ko01230)	LOC106415217
c35092.graph_c0	249.82	237.98	301.61	248.62	253.46	250.17	9.00314e-06	-0.758563	normal	--	--	Cellular Component: mitochondrial inner membrane (GO:0005743);; Molecular Function: ubiquinol-cytochrome-c reductase activity (GO:0008121);; Cellular Component: respirasome (GO:0070469);;	K00430|1.6e-19|boe:106332342|K00430 peroxidase [EC:1.11.1.7] | (RefSeq) peroxidase P7-like isoform X1	--	--	Cytochrome b-c1 complex subunit 8;; UcrQ family	Cytochrome b-c1 complex subunit 8 OS=Solanum tuberosum OX=4113 PE=1 SV=2	Uncharacterized protein OS=Erythranthe guttata OX=4155 GN=MIMGU_mgv1a017481mg PE=3 SV=1	C	Energy production and conversion	PREDICTED: cytochrome b-c1 complex subunit 8-like [Erythranthe guttata]	cellular component: cell (GO:0005623);; cellular component: membrane (GO:0016020);; cellular component: organelle (GO:0043226);; cellular component: organelle part (GO:0044422);; cellular component: cell part (GO:0044464);; biological process: metabolic process (GO:0008152);; biological process: single-organism process (GO:0044699);; biological process: localization (GO:0051179);; molecular funct…	Phenylpropanoid biosynthesis (ko00940)	LOC105963403
c47748.graph_c0	0.41	0.27	0.36	0.93	0.73	0.64	0.444498	0.482228	normal	--	--	--	K04125|4.8e-35|boe:106319842|K04125 gibberellin 2beta-dioxygenase [EC:1.14.11.13] | (RefSeq) gibberellin 2-beta-dioxygenase 7	[R]	General function prediction only	Retroviral aspartyl protease;; Retrotransposon gag protein;; Reverse transcriptase (RNA-dependent DNA polymerase);; Aspartyl protease	RNA-directed DNA polymerase homolog OS=Oenothera berteroana OX=3950 PE=4 SV=1	uncharacterized protein LOC109114927 OS=Nelumbo nucifera OX=4432 GN=LOC109114927 PE=4 SV=1	E	Amino acid transport and metabolism	PREDICTED: uncharacterized protein LOC109160849 [Ipomoea nil]	--	Diterpenoid biosynthesis (ko00904)	--
c30116.graph_c0	0.19	0.48	1.02	0.05	0.04	0.02	1.85408e-05	-3.99998	down	[EH]	--	Biological Process: tryptophan biosynthetic process (GO:0000162);; Molecular Function: anthranilate synthase activity (GO:0004049);;	K01657|0.0e+00|sind:105167061|K01657 anthranilate synthase component I [EC:4.1.3.27] | (RefSeq) anthranilate synthase alpha subunit 1, chloroplastic	[E]	Amino acid transport and metabolism	chorismate binding enzyme;; Anthranilate synthase component I, N terminal region	Anthranilate synthase alpha subunit 1, chloroplastic OS=Arabidopsis thaliana OX=3702 GN=ASA1 PE=1 SV=1	Anthranilate synthase OS=Salvia splendens OX=180675 GN=trpE PE=3 SV=1	E	Amino acid transport and metabolism	anthranilate synthase alpha subunit 1, chloroplastic [Sesamum indicum]	biological process: metabolic process (GO:0008152);; biological process: cellular process (GO:0009987);; biological process: single-organism process (GO:0044699);; molecular function: catalytic activity (GO:0003824)	Phenylalanine, tyrosine and tryptophan biosynthesis (ko00400);; Biosynthesis of amino acids (ko01230)	LOC105167061
c40067.graph_c1	1.86	2.86	2.25	4.4	3.75	4.86	0.688621	0.222455	normal	[E]	Amino acid transport and metabolism	Molecular Function: L-threonine ammonia-lyase activity (GO:0004794);; Biological Process: isoleucine biosynthetic process (GO:0009097);; Molecular Function: pyridoxal phosphate binding (GO:0030170);;	K01754|6.7e-117|mesc:110622516|K01754 threonine dehydratase [EC:4.3.1.19] | (RefSeq) threonine dehydratase biosynthetic, chloroplastic-like	[E]	Amino acid transport and metabolism	Pyridoxal-phosphate dependent enzyme	Threonine dehydratase 1 biosynthetic, chloroplastic OS=Solanum lycopersicum OX=4081 GN=TD1 PE=1 SV=1	Threonine dehydratase OS=Handroanthus impetiginosus OX=429701 GN=CDL12_16271 PE=3 SV=1	E	Amino acid transport and metabolism	Threonine/serine dehydratase [Handroanthus impetiginosus]	molecular function: catalytic activity (GO:0003824);; biological process: metabolic process (GO:0008152);; biological process: cellular process (GO:0009987);; biological process: single-organism process (GO:0044699);; molecular function: binding (GO:0005488)	Glycine, serine and threonine metabolism (ko00260);; Valine, leucine and isoleucine biosynthesis (ko00290);; Carbon metabolism (ko01200);; Biosynthesis of amino acids (ko01230)	--
c50606.graph_c0	0.67	0.48	0.71	2.21	1.72	2.2	0.0656277	1.06046	normal	[C]	Energy production and conversion	Molecular Function: NAD(P)H dehydrogenase (quinone) activity (GO:0003955);; Molecular Function: FMN binding (GO:0010181);;	K03809|3.2e-107|sind:105172872|K03809 NAD(P)H dehydrogenase (quinone) [EC:1.6.5.2] | (RefSeq) probable NAD(P)H dehydrogenase (quinone) FQR1-like 1 isoform X1	[R]	General function prediction only	NADPH-dependent FMN reductase	Probable NAD(P)H dehydrogenase (quinone) FQR1-like 2 OS=Arabidopsis thaliana OX=3702 GN=At4g36750 PE=1 SV=1	NAD(P)H dehydrogenase (quinone) OS=Camellia sinensis var. sinensis OX=542762 GN=TEA_021832 PE=3 SV=1	S	Function unknown	probable NAD(P)H dehydrogenase (quinone) FQR1-like 1 isoform X1 [Sesamum indicum]	biological process: metabolic process (GO:0008152);; biological process: single-organism process (GO:0044699);; molecular function: catalytic activity (GO:0003824);; molecular function: binding (GO:0005488)	Ubiquinone and other terpenoid-quinone biosynthesis (ko00130)	LOC105172872
c55263.graph_c1	6.88	6.77	5.33	4.32	6.43	5.28	1.66667e-05	-0.902314	normal	[R]	General function prediction only	Molecular Function: triglyceride lipase activity (GO:0004806);; Biological Process: lipid catabolic process (GO:0016042);; Molecular Function: transferase activity, transferring acyl groups (GO:0016746);;	K14674|0.0e+00|sind:105159874|K14674 TAG lipase / steryl ester hydrolase / phospholipase A2 / LPA acyltransferase [EC:3.1.1.3 3.1.1.13 3.1.1.4 2.3.1.51] | (RefSeq) triacylglycerol lipase SDP1	[R]	General function prediction only	Domain of unknown function (DUF3336);; Patatin-like phospholipase	Triacylglycerol lipase SDP1 OS=Arabidopsis thaliana OX=3702 GN=SDP1 PE=1 SV=1	TAG lipase / steryl ester hydrolase / phospholipase A2 / LPA acyltransferase OS=Salvia splendens OX=180675 GN=TGL4 PE=3 SV=1	I	Lipid transport and metabolism	triacylglycerol lipase SDP1 [Sesamum indicum]	molecular function: catalytic activity (GO:0003824);; biological process: metabolic process (GO:0008152);; biological process: single-organism process (GO:0044699)	Steroid biosynthesis (ko00100);; Glycerolipid metabolism (ko00561);; Glycerophospholipid metabolism (ko00564);; Ether lipid metabolism (ko00565);; Arachidonic acid metabolism (ko00590);; Linoleic acid metabolism (ko00591);; alpha-Linolenic acid metabolism (ko00592)	LOC105159874
c50533.graph_c0	0	0	0	0.34	0.16	0	--	--	--	--	--	Molecular Function: peroxidase activity (GO:0004601);; Cellular Component: extracellular region (GO:0005576);; Biological Process: response to oxidative stress (GO:0006979);; Cellular Component: plant-type cell wall (GO:0009505);; Cellular Component: plasmodesma (GO:0009506);; Molecular Function: heme binding (GO:0020037);; Biological Process: hydrogen peroxide catabolic process (GO:0042744);; Mo…	K00430|8.0e-12|nta:107784680|K00430 peroxidase [EC:1.11.1.7] | (RefSeq) peroxidase 19-like	--	--	--	Peroxidase 19 OS=Arabidopsis thaliana OX=3702 GN=PER19 PE=2 SV=1	Peroxidase OS=Nicotiana tabacum OX=4097 GN=LOC107784680 PE=3 SV=1	Q	Secondary metabolites biosynthesis, transport and catabolism	PREDICTED: peroxidase 19-like [Nicotiana tabacum]	biological process: metabolic process (GO:0008152);; biological process: cellular process (GO:0009987);; biological process: single-organism process (GO:0044699);; biological process: response to stimulus (GO:0050896);; biological process: detoxification (GO:0098754);; molecular function: catalytic activity (GO:0003824);; molecular function: antioxidant activity (GO:0016209);; cellular component:…	Phenylpropanoid biosynthesis (ko00940)	LOC107784680
c27543.graph_c0	0.13	0.19	0.17	0.19	0.15	0.17	--	--	--	[I]	Lipid transport and metabolism	Molecular Function: transferase activity, transferring alkyl or aryl (other than methyl) groups (GO:0016765);;	K11778|6.1e-89|gab:108455984|K11778 ditrans,polycis-polyprenyl diphosphate synthase [EC:2.5.1.87] | (RefSeq) dehydrodolichyl diphosphate synthase 2-like	[I]	Lipid transport and metabolism	Putative undecaprenyl diphosphate synthase	Dehydrodolichyl diphosphate synthase 2 OS=Arabidopsis thaliana OX=3702 GN=At5g58770 PE=2 SV=2	Alkyl transferase OS=Gossypium barbadense OX=3634 GN=ES319_A09G094800v1 PE=3 SV=1	I	Lipid transport and metabolism	PREDICTED: dehydrodolichyl diphosphate synthase 2-like [Gossypium arboreum]	molecular function: catalytic activity (GO:0003824)	Terpenoid backbone biosynthesis (ko00900)	LOC108455984
c40469.graph_c0	43.01	34.6	29.06	11.99	12.09	12.97	5.96393e-39	-2.18599	down	[E]	Amino acid transport and metabolism	Molecular Function: aspartate-semialdehyde dehydrogenase activity (GO:0004073);; Biological Process: methionine biosynthetic process (GO:0009086);; Biological Process: threonine biosynthetic process (GO:0009088);; Biological Process: lysine biosynthetic process via diaminopimelate (GO:0009089);; Biological Process: isoleucine biosynthetic process (GO:0009097);; Molecular Function: protein dimeriz…	K00133|1.8e-194|sind:105156186|K00133 aspartate-semialdehyde dehydrogenase [EC:1.2.1.11] | (RefSeq) uncharacterized protein LOC105156186	[E]	Amino acid transport and metabolism	Semialdehyde dehydrogenase, dimerisation domain;; Semialdehyde dehydrogenase, NAD binding domain	--	Aspartate-semialdehyde dehydrogenase OS=Handroanthus impetiginosus OX=429701 GN=CDL12_11435 PE=3 SV=1	E	Amino acid transport and metabolism	PREDICTED: aspartate-semialdehyde dehydrogenase [Erythranthe guttata]	biological process: metabolic process (GO:0008152);; biological process: single-organism process (GO:0044699);; molecular function: catalytic activity (GO:0003824);; biological process: cellular process (GO:0009987);; molecular function: binding (GO:0005488)	Glycine, serine and threonine metabolism (ko00260);; Monobactam biosynthesis (ko00261);; Cysteine and methionine metabolism (ko00270);; Lysine biosynthesis (ko00300);; 2-Oxocarboxylic acid metabolism (ko01210);; Biosynthesis of amino acids (ko01230)	LOC105966119
c40803.graph_c0	7.7	5.74	4.64	9.8	9.74	10.75	0.82883	0.0715196	normal	[H]	Coenzyme transport and metabolism	Molecular Function: riboflavin synthase activity (GO:0004746);; Biological Process: riboflavin biosynthetic process (GO:0009231);;	K00793|8.8e-118|sind:105176808|K00793 riboflavin synthase [EC:2.5.1.9] | (RefSeq) riboflavin synthase	[H]	Coenzyme transport and metabolism	Lumazine binding domain	--	Uncharacterized protein OS=Erythranthe guttata OX=4155 GN=MIMGU_mgv1a011260mg PE=4 SV=1	H	Coenzyme transport and metabolism	riboflavin synthase [Sesamum indicum]	molecular function: catalytic activity (GO:0003824);; biological process: metabolic process (GO:0008152);; biological process: cellular process (GO:0009987);; biological process: single-organism process (GO:0044699)	Riboflavin metabolism (ko00740)	LOC105176808
c73603.graph_c0	0	0	0	0.55	0	0	--	--	--	[E]	Amino acid transport and metabolism	Molecular Function: 3-dehydroquinate synthase activity (GO:0003856);; Cellular Component: cytoplasm (GO:0005737);; Biological Process: aromatic amino acid family biosynthetic process (GO:0009073);; Biological Process: chorismate biosynthetic process (GO:0009423);;	K01735|4.3e-65|bna:106366334|K01735 3-dehydroquinate synthase [EC:4.2.3.4] | (RefSeq) 3-dehydroquinate synthase, chloroplastic	[E]	Amino acid transport and metabolism	3-dehydroquinate synthase;; Iron-containing alcohol dehydrogenase	3-dehydroquinate synthase, chloroplastic OS=Arabidopsis thaliana OX=3702 GN=DHQS PE=1 SV=1	DHQ_synthase domain-containing protein OS=Brassica rapa subsp. pekinensis OX=51351 PE=3 SV=1	E	Amino acid transport and metabolism	hypothetical protein F2Q70_00000809 [Brassica cretica]	molecular function: catalytic activity (GO:0003824);; cellular component: cell (GO:0005623);; cellular component: cell part (GO:0044464);; biological process: metabolic process (GO:0008152);; biological process: cellular process (GO:0009987);; biological process: single-organism process (GO:0044699)	Phenylalanine, tyrosine and tryptophan biosynthesis (ko00400);; Biosynthesis of amino acids (ko01230)	--
c64408.graph_c0	0.35	0	0	0	0	1.51	--	--	--	--	--	Molecular Function: aminoacylase activity (GO:0004046);; Cellular Component: cytoplasm (GO:0005737);; Biological Process: cellular amino acid metabolic process (GO:0006520);; Molecular Function: metallopeptidase activity (GO:0008237);;	K14677|9.4e-65|boe:106309201|K14677 aminoacylase [EC:3.5.1.14] | (RefSeq) aminoacylase-1B-like	[E]	Amino acid transport and metabolism	Peptidase dimerisation domain	--	N-acyl-L-amino-acid amidohydrolase OS=Brassica rapa subsp. pekinensis OX=51351 PE=3 SV=1	E	Amino acid transport and metabolism	aminoacylase-1B isoform X2 [Brassica rapa]	molecular function: catalytic activity (GO:0003824);; cellular component: cell (GO:0005623);; cellular component: cell part (GO:0044464);; biological process: metabolic process (GO:0008152);; biological process: cellular process (GO:0009987);; biological process: single-organism process (GO:0044699)	Arginine biosynthesis (ko00220);; 2-Oxocarboxylic acid metabolism (ko01210);; Biosynthesis of amino acids (ko01230)	LOC103827501
c27430.graph_c0	0.07	0.2	0.28	0.61	0.25	0.38	--	--	--	[C]	Energy production and conversion	Molecular Function: phosphoenolpyruvate carboxykinase (ATP) activity (GO:0004612);; Molecular Function: ATP binding (GO:0005524);; Biological Process: gluconeogenesis (GO:0006094);; Molecular Function: kinase activity (GO:0016301);;	K01610|6.6e-94|sind:105159057|K01610 phosphoenolpyruvate carboxykinase (ATP) [EC:4.1.1.49] | (RefSeq) phosphoenolpyruvate carboxykinase (ATP)	--	--	Phosphoenolpyruvate carboxykinase	Phosphoenolpyruvate carboxykinase (ATP) OS=Cucumis sativus OX=3659 GN=PCK PE=2 SV=1	Phosphoenolpyruvate carboxykinase (ATP) OS=Striga asiatica OX=4170 GN=STAS_16899 PE=3 SV=1	C	Energy production and conversion	phosphoenolpyruvate carboxykinase (ATP) [Sesamum indicum]	molecular function: catalytic activity (GO:0003824);; molecular function: binding (GO:0005488);; biological process: metabolic process (GO:0008152);; biological process: single-organism process (GO:0044699);; biological process: cellular process (GO:0009987)	Glycolysis / Gluconeogenesis (ko00010);; Citrate cycle (TCA cycle) (ko00020);; Pyruvate metabolism (ko00620);; Carbon fixation in photosynthetic organisms (ko00710);; Carbon metabolism (ko01200)	LOC105159057
c45368.graph_c0	104.7	108.66	96	122.75	128.7	129.42	1.37255e-05	-0.369511	normal	[J]	Translation, ribosomal structure and biogenesis	Molecular Function: glutamate-tRNA ligase activity (GO:0004818);; Molecular Function: ATP binding (GO:0005524);; Cellular Component: cytoplasm (GO:0005737);; Biological Process: glutamyl-tRNA aminoacylation (GO:0006424);;	K01885|0.0e+00|sind:105169020|K01885 glutamyl-tRNA synthetase [EC:6.1.1.17] | (RefSeq) glutamate--tRNA ligase, cytoplasmic	[J]	Translation, ribosomal structure and biogenesis	tRNA synthetases class I (E and Q), catalytic domain;; tRNA synthetases class I (E and Q), anti-codon binding domain;; Glutathione S-transferase, C-terminal domain;; Glutathione S-transferase, C-terminal domain	Glutamate--tRNA ligase, cytoplasmic OS=Arabidopsis thaliana OX=3702 GN=At5g26710 PE=1 SV=1	Glutamyl-tRNA synthetase OS=Salvia splendens OX=180675 GN=EARS PE=3 SV=1	J	Translation, ribosomal structure and biogenesis	glutamate--tRNA ligase, cytoplasmic [Sesamum indicum]	molecular function: catalytic activity (GO:0003824);; molecular function: binding (GO:0005488);; cellular component: cell (GO:0005623);; cellular component: cell part (GO:0044464);; biological process: metabolic process (GO:0008152);; biological process: cellular process (GO:0009987);; biological process: single-organism process (GO:0044699)	Porphyrin and chlorophyll metabolism (ko00860);; Aminoacyl-tRNA biosynthesis (ko00970)	LOC105169020
c44623.graph_c0	2.02	2.18	1.36	9.53	6.68	5.6	0.0119475	1.25255	normal	--	--	Molecular Function: glycerol-3-phosphate O-acyltransferase activity (GO:0004366);; Cellular Component: integral component of membrane (GO:0016021);; Molecular Function: sn-1-glycerol-3-phosphate C16:0-DCA-CoA acyl transferase activity (GO:0102420);;	K13508|1.4e-189|sind:105173162|K13508 glycerol-3-phosphate acyltransferase [EC:2.3.1.15 2.3.1.198] | (RefSeq) glycerol-3-phosphate 2-O-acyltransferase 4-like	--	--	Acyltransferase	Glycerol-3-phosphate 2-O-acyltransferase 4 OS=Arabidopsis thaliana OX=3702 GN=GPAT4 PE=1 SV=1	Glycerol-3-phosphate 1-O-acyltransferase OS=Handroanthus impetiginosus OX=429701 GN=CDL12_21632 PE=4 SV=1	I	Lipid transport and metabolism	Glycerol-3-phosphate 1-O-acyltransferase [Handroanthus impetiginosus]	molecular function: catalytic activity (GO:0003824);; cellular component: membrane (GO:0016020);; cellular component: membrane part (GO:0044425)	Glycerolipid metabolism (ko00561);; Glycerophospholipid metabolism (ko00564)	--
c52682.graph_c0	0	0.2	0	0	0.57	0.23	--	--	--	--	--	Molecular Function: 1-acylglycerol-3-phosphate O-acyltransferase activity (GO:0003841);; Cellular Component: integral component of membrane (GO:0016021);;	K13523|9.0e-96|sind:105162530|K13523 lysophosphatidic acid acyltransferase / lysophosphatidylinositol acyltransferase [EC:2.3.1.51 2.3.1.-] | (RefSeq) 1-acyl-sn-glycerol-3-phosphate acyltransferase 2-like	[I]	Lipid transport and metabolism	Acyltransferase;; Acyltransferase C-terminus	1-acyl-sn-glycerol-3-phosphate acyltransferase 2 OS=Arabidopsis thaliana OX=3702 GN=LPAT2 PE=1 SV=2	1-acylglycerol-3-phosphate O-acyltransferase OS=Davidia involucrata OX=16924 GN=Din_024168 PE=3 SV=1	I	Lipid transport and metabolism	1-acyl-sn-glycerol-3-phosphate acyltransferase 2-like [Sesamum indicum]	molecular function: catalytic activity (GO:0003824);; cellular component: membrane (GO:0016020);; cellular component: membrane part (GO:0044425)	Glycerolipid metabolism (ko00561);; Glycerophospholipid metabolism (ko00564)	LOC105162530
c76392.graph_c0	0	0	0	0.52	0	0	--	--	--	--	--	Molecular Function: peroxidase activity (GO:0004601);; Cellular Component: extracellular region (GO:0005576);; Biological Process: response to oxidative stress (GO:0006979);; Molecular Function: heme binding (GO:0020037);; Biological Process: hydrogen peroxide catabolic process (GO:0042744);; Molecular Function: metal ion binding (GO:0046872);;	K00430|3.7e-64|bna:106347437|K00430 peroxidase [EC:1.11.1.7] | (RefSeq) peroxidase 34	--	--	Peroxidase	Peroxidase 34 OS=Arabidopsis thaliana OX=3702 GN=PER34 PE=1 SV=1	Peroxidase OS=Brassica campestris OX=3711 GN=BRAA06T24938Z PE=3 SV=1	Q	Secondary metabolites biosynthesis, transport and catabolism	peroxidase 34 [Brassica rapa]	biological process: metabolic process (GO:0008152);; biological process: cellular process (GO:0009987);; biological process: single-organism process (GO:0044699);; biological process: response to stimulus (GO:0050896);; biological process: detoxification (GO:0098754);; molecular function: catalytic activity (GO:0003824);; molecular function: antioxidant activity (GO:0016209);; cellular component:…	Phenylpropanoid biosynthesis (ko00940)	LOC103873086
c23476.graph_c0	0.64	0	1.01	0	0	0	--	--	--	--	--	Cellular Component: integral component of membrane (GO:0016021);; Molecular Function: oxidoreductase activity (GO:0016491);; Molecular Function: FAD binding (GO:0071949);;	K09828|1.5e-47|bna:106380474|K09828 Delta24-sterol reductase [EC:1.3.1.72 1.3.1.-] | (RefSeq) delta(24)-sterol reductase-like	[R]	General function prediction only	--	Delta(24)-sterol reductase OS=Arabidopsis thaliana OX=3702 GN=DIM PE=1 SV=2	Delta(24)-sterol reductase OS=Brassica napus OX=3708 GN=BnaA05g19350D PE=4 SV=1	C	Energy production and conversion	delta(24)-sterol reductase [Brassica rapa]	cellular component: membrane (GO:0016020);; cellular component: membrane part (GO:0044425);; biological process: metabolic process (GO:0008152);; biological process: single-organism process (GO:0044699);; molecular function: catalytic activity (GO:0003824);; molecular function: binding (GO:0005488)	Steroid biosynthesis (ko00100)	LOC103869418
c48259.graph_c0	23.01	14.95	16.9	25.59	28.98	25.86	0.700579	-0.160846	normal	[E]	Amino acid transport and metabolism	Biological Process: arginine metabolic process (GO:0006525);; Molecular Function: transaminase activity (GO:0008483);; Molecular Function: pyridoxal phosphate binding (GO:0030170);;	K00818|4.1e-232|sind:105164944|K00818 acetylornithine aminotransferase [EC:2.6.1.11] | (RefSeq) acetylornithine aminotransferase, chloroplastic/mitochondrial	[E]	Amino acid transport and metabolism	Aminotransferase class-III	Acetylornithine aminotransferase, mitochondrial OS=Alnus glutinosa OX=3517 GN=AG118 PE=2 SV=1	Acetylornithine transaminase OS=Striga asiatica OX=4170 GN=STAS_03123 PE=3 SV=1	E	Amino acid transport and metabolism	acetylornithine aminotransferase, chloroplastic/mitochondrial [Sesamum indicum]	biological process: metabolic process (GO:0008152);; biological process: cellular process (GO:0009987);; biological process: single-organism process (GO:0044699);; molecular function: catalytic activity (GO:0003824);; molecular function: binding (GO:0005488)	Arginine biosynthesis (ko00220);; 2-Oxocarboxylic acid metabolism (ko01210);; Biosynthesis of amino acids (ko01230)	LOC105164944
c44343.graph_c0	0.38	0.21	0.36	2.64	3.27	3.15	8.55901e-08	2.49392	up	[F]	Nucleotide transport and metabolism	Molecular Function: phosphoribosylglycinamide formyltransferase activity (GO:0004644);; Biological Process: 'de novo' IMP biosynthetic process (GO:0006189);;	K00601|3.6e-130|sind:105168019|K00601 phosphoribosylglycinamide formyltransferase [EC:2.1.2.2] | (RefSeq) phosphoribosylglycinamide formyltransferase, chloroplastic-like isoform X1	[G]	Carbohydrate transport and metabolism	Formyl transferase	Phosphoribosylglycinamide formyltransferase, chloroplastic OS=Vigna unguiculata OX=3917 GN=PUR3 PE=2 SV=2	5'-phosphoribosylglycinamide transformylase OS=Handroanthus impetiginosus OX=429701 GN=CDL12_05996 PE=3 SV=1	G	Carbohydrate transport and metabolism	phosphoribosylglycinamide formyltransferase, chloroplastic-like isoform X2 [Sesamum indicum]	molecular function: catalytic activity (GO:0003824);; biological process: metabolic process (GO:0008152);; biological process: cellular process (GO:0009987);; biological process: single-organism process (GO:0044699)	Purine metabolism (ko00230);; One carbon pool by folate (ko00670)	LOC105168019
c73600.graph_c0	0.21	0	0.13	0.15	0	0.14	--	--	--	[G]	Carbohydrate transport and metabolism	Molecular Function: fructose-bisphosphate aldolase activity (GO:0004332);; Biological Process: glycolytic process (GO:0006096);;	K01623|1.1e-73|ini:109188428|K01623 fructose-bisphosphate aldolase, class I [EC:4.1.2.13] | (RefSeq) fructose-bisphosphate aldolase 5, cytosolic	[G]	Carbohydrate transport and metabolism	Fructose-bisphosphate aldolase class-I	Fructose-bisphosphate aldolase 5, cytosolic OS=Arabidopsis thaliana OX=3702 GN=FBA5 PE=1 SV=1	Fructose-bisphosphate aldolase OS=Ipomoea batatas OX=4120 PE=2 SV=1	G	Carbohydrate transport and metabolism	fructose-bisphosphate aldolase [Catenaria anguillulae PL171]	molecular function: catalytic activity (GO:0003824);; biological process: metabolic process (GO:0008152);; biological process: cellular process (GO:0009987);; biological process: single-organism process (GO:0044699)	Glycolysis / Gluconeogenesis (ko00010);; Pentose phosphate pathway (ko00030);; Fructose and mannose metabolism (ko00051);; Carbon fixation in photosynthetic organisms (ko00710);; Carbon metabolism (ko01200);; Biosynthesis of amino acids (ko01230)	--
c23089.graph_c0	0	0	0.23	0	0.42	0.94	--	--	--	[E]	Amino acid transport and metabolism	Molecular Function: nucleotide binding (GO:0000166);; Molecular Function: molecular_function (GO:0003674);; Molecular Function: catalytic activity (GO:0003824);; Molecular Function: chorismate synthase activity (GO:0004107);; Molecular Function: binding (GO:0005488);; Cellular Component: cellular_component (GO:0005575);; Cellular Component: intracellular (GO:0005622);; Cellular Component: obsolet…	K01736|7.5e-75|jre:109008978|K01736 chorismate synthase [EC:4.2.3.5] | (RefSeq) chorismate synthase, chloroplastic-like	[E]	Amino acid transport and metabolism	Chorismate synthase	Chorismate synthase, chloroplastic OS=Arabidopsis thaliana OX=3702 GN=EMB1144 PE=2 SV=2	Chorismate synthase OS=Morella rubra OX=262757 GN=CJ030_MR3G018683 PE=3 SV=1	E	Amino acid transport and metabolism	Chorismate synthase, chloroplastic [Morella rubra]	molecular function: binding (GO:0005488);; molecular function: catalytic activity (GO:0003824);; cellular component: cell (GO:0005623);; cellular component: cell part (GO:0044464);; biological process: metabolic process (GO:0008152);; biological process: cellular process (GO:0009987);; biological process: single-organism process (GO:0044699);; cellular component: organelle (GO:0043226)	Phenylalanine, tyrosine and tryptophan biosynthesis (ko00400);; Biosynthesis of amino acids (ko01230)	--
c90545.graph_c0	0	0	0	0	0	2.35	--	--	--	[Q]	Secondary metabolites biosynthesis, transport and catabolism	Molecular Function: molecular_function (GO:0003674);; Molecular Function: catalytic activity (GO:0003824);; Molecular Function: fatty acid synthase activity (GO:0004312);; Biological Process: cellular aromatic compound metabolic process (GO:0006725);; Biological Process: response to stress (GO:0006950);; Biological Process: response to osmotic stress (GO:0006970);; Biological Process: biological_…	K15397|1.8e-46|hbr:110644625|K15397 3-ketoacyl-CoA synthase [EC:2.3.1.199] | (RefSeq) 3-ketoacyl-CoA synthase 11-like	--	--	3-Oxoacyl-[acyl-carrier-protein (ACP)] synthase III C terminal;; Chalcone and stilbene synthases, C-terminal domain	3-ketoacyl-CoA synthase 11 OS=Arabidopsis thaliana OX=3702 GN=KCS11 PE=1 SV=1	3-ketoacyl-CoA synthase OS=Morella rubra OX=262757 GN=CJ030_MR3G014502 PE=3 SV=1	I	Lipid transport and metabolism	3-ketoacyl-CoA synthase 11 [Morella rubra]	molecular function: catalytic activity (GO:0003824);; biological process: metabolic process (GO:0008152);; biological process: cellular process (GO:0009987);; biological process: response to stimulus (GO:0050896);; biological process: single-organism process (GO:0044699)	Fatty acid elongation (ko00062);; Plant-pathogen interaction (ko04626)	--
c42668.graph_c0	0.41	0.12	0	0.86	1.12	0.76	0.19827	1.53132	normal	[G]	Carbohydrate transport and metabolism	Biological Process: carbohydrate metabolic process (GO:0005975);; Molecular Function: beta-glucosidase activity (GO:0008422);;	K01188|1.9e-107|vvi:100260409|K01188 beta-glucosidase [EC:3.2.1.21] | (RefSeq) beta-glucosidase 12-like	[G]	Carbohydrate transport and metabolism	Glycosyl hydrolase family 1;; Glycosyl hydrolase family 1	Beta-glucosidase 12 OS=Oryza sativa subsp. indica OX=39946 GN=BGLU12 PE=3 SV=1	Uncharacterized protein (Fragment) OS=Erythranthe guttata OX=4155 GN=MIMGU_mgv1a023610mg PE=3 SV=1	G	Carbohydrate transport and metabolism	beta-glucosidase 12-like isoform X2 [Sesamum indicum]	biological process: metabolic process (GO:0008152);; molecular function: catalytic activity (GO:0003824)	Cyanoamino acid metabolism (ko00460);; Starch and sucrose metabolism (ko00500);; Phenylpropanoid biosynthesis (ko00940)	LOC105173772
c41729.graph_c1	0	0	0.07	0.04	0.06	4.03	--	--	--	[E]	Amino acid transport and metabolism	Molecular Function: asparagine synthase (glutamine-hydrolyzing) activity (GO:0004066);; Molecular Function: ATP binding (GO:0005524);; Biological Process: asparagine biosynthetic process (GO:0006529);; Biological Process: glutamine metabolic process (GO:0006541);;	K01953|3.0e-255|jre:109002332|K01953 asparagine synthase (glutamine-hydrolysing) [EC:6.3.5.4] | (RefSeq) asparagine synthetase [glutamine-hydrolyzing]	[E]	Amino acid transport and metabolism	Asparagine synthase;; Glutamine amidotransferase domain;; Glutamine amidotransferase domain;; Aluminium induced protein	Asparagine synthetase [glutamine-hydrolyzing] OS=Triphysaria versicolor OX=64093 GN=AS PE=2 SV=3	Asparagine synthetase [glutamine-hydrolyzing] OS=Juglans regia OX=51240 GN=LOC109002332 PE=4 SV=1	E	Amino acid transport and metabolism	hypothetical protein F2P56_032305, partial [Juglans regia]	molecular function: catalytic activity (GO:0003824);; molecular function: binding (GO:0005488);; biological process: metabolic process (GO:0008152);; biological process: cellular process (GO:0009987);; biological process: single-organism process (GO:0044699)	Alanine, aspartate and glutamate metabolism (ko00250);; Biosynthesis of amino acids (ko01230)	LOC109002332
c43255.graph_c0	0.23	0.24	0.16	1.23	0.93	0.79	0.0290404	1.51715	normal	[G]	Carbohydrate transport and metabolism	Biological Process: carbohydrate metabolic process (GO:0005975);; Biological Process: pentose-phosphate shunt (GO:0006098);; Molecular Function: 6-phosphogluconolactonase activity (GO:0017057);;	K01057|5.3e-41|sind:105160348|K01057 6-phosphogluconolactonase [EC:3.1.1.31] | (RefSeq) probable 6-phosphogluconolactonase 4, chloroplastic	[G]	Carbohydrate transport and metabolism	Glucosamine-6-phosphate isomerases/6-phosphogluconolactonase	Probable 6-phosphogluconolactonase 4, chloroplastic OS=Oryza sativa subsp. indica OX=39946 GN=OsI_031067 PE=3 SV=2	Probable 6-phosphogluconolactonase OS=Striga asiatica OX=4170 GN=STAS_09559 PE=3 SV=1	G	Carbohydrate transport and metabolism	probable 6-phosphogluconolactonase 4, chloroplastic [Sesamum indicum]	biological process: metabolic process (GO:0008152);; biological process: cellular process (GO:0009987);; biological process: single-organism process (GO:0044699);; molecular function: catalytic activity (GO:0003824)	Pentose phosphate pathway (ko00030);; Carbon metabolism (ko01200)	LOC105160348
c3429.graph_c0	0	0	0	0	0	1.05	--	--	--	--	--	Molecular Function: molecular_function (GO:0003674);; Molecular Function: catalytic activity (GO:0003824);; Cellular Component: cellular_component (GO:0005575);; Cellular Component: obsolete cell (GO:0005623);; Cellular Component: plasma membrane (GO:0005886);; Cellular Component: integral component of plasma membrane (GO:0005887);; Biological Process: lipid metabolic process (GO:0006629);; Biolo…	K18693|4.1e-29|jre:108988196|K18693 diacylglycerol diphosphate phosphatase / phosphatidate phosphatase [EC:3.1.3.81 3.1.3.4] | (RefSeq) putative lipid phosphate phosphatase 3, chloroplastic isoform X2	[I]	Lipid transport and metabolism	--	Putative lipid phosphate phosphatase 3, chloroplastic OS=Arabidopsis thaliana OX=3702 GN=LPP3 PE=2 SV=1	Putative lipid phosphate phosphatase 3, chloroplastic OS=Morella rubra OX=262757 GN=CJ030_MR6G021566 PE=3 SV=1	I	Lipid transport and metabolism	putative lipid phosphate phosphatase 3, chloroplastic [Morella rubra]	molecular function: catalytic activity (GO:0003824);; cellular component: cell (GO:0005623);; cellular component: membrane (GO:0016020);; cellular component: cell part (GO:0044464);; cellular component: membrane part (GO:0044425);; biological process: metabolic process (GO:0008152);; biological process: single-organism process (GO:0044699);; biological process: cellular process (GO:0009987)	Glycerolipid metabolism (ko00561);; Glycerophospholipid metabolism (ko00564)	--
c55161.graph_c1	0	0	0	0.07	0.65	0	--	--	--	--	--	Biological Process: immune system process (GO:0002376);; Molecular Function: molecular_function (GO:0003674);; Molecular Function: structural molecule activity (GO:0005198);; Molecular Function: binding (GO:0005488);; Molecular Function: protein binding (GO:0005515);; Cellular Component: cellular_component (GO:0005575);; Cellular Component: intracellular (GO:0005622);; Cellular Component: obsolet…	K00901|1.2e-85|sind:105178541|K00901 diacylglycerol kinase (ATP) [EC:2.7.1.107] | (RefSeq) diacylglycerol kinase 5	[R]	General function prediction only	Tetratricopeptide repeat;; Tetratricopeptide repeat;; Tetratricopeptide repeat;; Diacylglycerol kinase catalytic domain	Suppressor of RPS4-RLD 1 OS=Arabidopsis thaliana OX=3702 GN=SRFR1 PE=1 SV=1	Molecular co-chaperone STI1 OS=Handroanthus impetiginosus OX=429701 GN=CDL12_08946 PE=4 SV=1	S	Function unknown	suppressor of RPS4-RLD 1 [Sesamum indicum]	biological process: immune system process (GO:0002376);; molecular function: structural molecule activity (GO:0005198);; molecular function: binding (GO:0005488);; cellular component: cell (GO:0005623);; cellular component: cell part (GO:0044464);; cellular component: organelle (GO:0043226);; biological process: biological regulation (GO:0065007);; biological process: response to stimulus (GO:005…	Glycerolipid metabolism (ko00561);; Glycerophospholipid metabolism (ko00564);; Phosphatidylinositol signaling system (ko04070)	LOC105177787
c52096.graph_c0	0	0	0	0	0.43	0	--	--	--	[Q]	Secondary metabolites biosynthesis, transport and catabolism	Biological Process: biosynthetic process (GO:0009058);; Molecular Function: transferase activity, transferring acyl groups other than amino-acyl groups (GO:0016747);;	K00660|1.2e-52|mus:103972472|K00660 chalcone synthase [EC:2.3.1.74] | (RefSeq) chalcone synthase 2-like	--	--	Chalcone and stilbene synthases, N-terminal domain;; 3-Oxoacyl-[acyl-carrier-protein (ACP)] synthase III;; FAE1/Type III polyketide synthase-like protein	Type III polyketide synthase B OS=Arabidopsis thaliana OX=3702 GN=PKSB PE=1 SV=1	Chalcone synthase OS=Striga asiatica OX=4170 GN=STAS_19096 PE=3 SV=1	I	Lipid transport and metabolism	chalcone synthase [Striga asiatica]	biological process: metabolic process (GO:0008152);; molecular function: catalytic activity (GO:0003824)	Flavonoid biosynthesis (ko00941);; Circadian rhythm - plant (ko04712)	--
c379.graph_c1	0	0	0.62	0	0	1.24	--	--	--	[G]	Carbohydrate transport and metabolism	Biological Process: cellular glucose homeostasis (GO:0001678);; Molecular Function: molecular_function (GO:0003674);; Molecular Function: catalytic activity (GO:0003824);; Molecular Function: 1,4-alpha-glucan branching enzyme activity (GO:0003844);; Cellular Component: cellular_component (GO:0005575);; Cellular Component: intracellular (GO:0005622);; Cellular Component: obsolete cell (GO:0005623)…	K00700|2.6e-64|pop:18100061|K00700 1,4-alpha-glucan branching enzyme [EC:2.4.1.18] | (RefSeq) 1,4-alpha-glucan-branching enzyme 2-2, chloroplastic/amyloplastic isoform X1	[G]	Carbohydrate transport and metabolism	--	1,4-alpha-glucan-branching enzyme 1, chloroplastic/amyloplastic OS=Pisum sativum OX=3888 GN=SBEI PE=1 SV=1	1,4-alpha-glucan branching enzyme OS=Morella rubra OX=262757 GN=CJ030_MR2G005669 PE=3 SV=1	G	Carbohydrate transport and metabolism	1,4-alpha-glucan-branching enzyme 1, chloroplastic/amyloplastic [Morella rubra]	biological process: cellular process (GO:0009987);; biological process: single-organism process (GO:0044699);; biological process: biological regulation (GO:0065007);; molecular function: catalytic activity (GO:0003824);; cellular component: cell (GO:0005623);; cellular component: cell part (GO:0044464);; biological process: metabolic process (GO:0008152);; biological process: response to stimulu…	Starch and sucrose metabolism (ko00500)	--
c82367.graph_c0	0	0	0	0	0	1.05	--	--	--	--	--	Molecular Function: molecular_function (GO:0003674);; Molecular Function: catalytic activity (GO:0003824);; Molecular Function: porphobilinogen synthase activity (GO:0004655);; Molecular Function: binding (GO:0005488);; Cellular Component: cellular_component (GO:0005575);; Cellular Component: intracellular (GO:0005622);; Cellular Component: obsolete cell (GO:0005623);; Cellular Component: cytopla…	K01698|1.4e-38|qsu:111986886|K01698 porphobilinogen synthase [EC:4.2.1.24] | (RefSeq) delta-aminolevulinic acid dehydratase, chloroplastic-like	[H]	Coenzyme transport and metabolism	Delta-aminolevulinic acid dehydratase	Delta-aminolevulinic acid dehydratase 1, chloroplastic OS=Arabidopsis thaliana OX=3702 GN=HEMB1 PE=2 SV=1	Delta-aminolevulinic acid dehydratase OS=Morella rubra OX=262757 GN=CJ030_MR3G018938 PE=3 SV=1	H	Coenzyme transport and metabolism	Delta-aminolevulinic acid dehydratase 1, chloroplastic [Morella rubra]	molecular function: catalytic activity (GO:0003824);; molecular function: binding (GO:0005488);; cellular component: cell (GO:0005623);; cellular component: cell part (GO:0044464);; biological process: metabolic process (GO:0008152);; biological process: cellular process (GO:0009987);; biological process: single-organism process (GO:0044699);; cellular component: organelle (GO:0043226);; cellular…	Porphyrin and chlorophyll metabolism (ko00860)	--
c31763.graph_c0	0	0	0	0.64	0.71	0	--	--	--	[E]	Amino acid transport and metabolism	Molecular Function: glycine dehydrogenase (decarboxylating) activity (GO:0004375);; Cellular Component: mitochondrion (GO:0005739);; Cellular Component: glycine cleavage complex (GO:0005960);; Cellular Component: chloroplast envelope (GO:0009941);; Molecular Function: glycine binding (GO:0016594);; Biological Process: glycine decarboxylation via glycine cleavage system (GO:0019464);; Molecular Fu…	K00281|6.8e-230|brp:103850153|K00281 glycine dehydrogenase [EC:1.4.4.2] | (RefSeq) glycine dehydrogenase (decarboxylating) 1, mitochondrial	[E]	Amino acid transport and metabolism	Glycine cleavage system P-protein	Glycine dehydrogenase (decarboxylating) 1, mitochondrial OS=Arabidopsis thaliana OX=3702 GN=GLDP1 PE=1 SV=2	Glycine cleavage system P protein OS=Brassica rapa subsp. pekinensis OX=51351 PE=3 SV=1	E	Amino acid transport and metabolism	glycine dehydrogenase (decarboxylating) 1, mitochondrial [Brassica rapa]	biological process: metabolic process (GO:0008152);; biological process: single-organism process (GO:0044699);; molecular function: catalytic activity (GO:0003824);; cellular component: cell (GO:0005623);; cellular component: organelle (GO:0043226);; cellular component: cell part (GO:0044464);; cellular component: macromolecular complex (GO:0032991);; cellular component: organelle part (GO:004442…	Glycine, serine and threonine metabolism (ko00260);; Glyoxylate and dicarboxylate metabolism (ko00630);; Carbon metabolism (ko01200)	LOC103850153
c68218.graph_c0	0.3	0	0	0.47	0	0	--	--	--	[O]	Posttranslational modification, protein turnover, chaperones	Cellular Component: integral component of membrane (GO:0016021);; Biological Process: sterol biosynthetic process (GO:0016126);; Molecular Function: oxidoreductase activity, acting on the CH-CH group of donors, NAD or NADP as acceptor (GO:0016628);;	K00213|7.8e-70|bna:106439030|K00213 7-dehydrocholesterol reductase [EC:1.3.1.21] | (RefSeq) 7-dehydrocholesterol reductase	[IT]	--	Ergosterol biosynthesis ERG4/ERG24 family	7-dehydrocholesterol reductase OS=Arabidopsis thaliana OX=3702 GN=DWF5 PE=1 SV=1	Uncharacterized protein OS=Brassica campestris OX=3711 GN=BRAA08T32347Z PE=3 SV=1	--	--	7-dehydrocholesterol reductase [Brassica rapa]	cellular component: membrane (GO:0016020);; cellular component: membrane part (GO:0044425);; biological process: metabolic process (GO:0008152);; biological process: single-organism process (GO:0044699);; molecular function: catalytic activity (GO:0003824)	Steroid biosynthesis (ko00100)	LOC103832876
c51991.graph_c0	0	0	0	3.59	1.58	2.45	0.00231756	4.20157	up	--	--	--	K14677|3.5e-19|ghi:107892630|K14677 aminoacylase [EC:3.5.1.14] | (RefSeq) uncharacterized protein LOC107892630	[R]	General function prediction only	--	--	uncharacterized protein LOC109019515 OS=Juglans regia OX=51240 GN=LOC109019515 PE=4 SV=1	E	Amino acid transport and metabolism	reverse transcriptase [Gossypium australe]	--	Arginine biosynthesis (ko00220);; 2-Oxocarboxylic acid metabolism (ko01210);; Biosynthesis of amino acids (ko01230)	--
c40934.graph_c0	3.16	2.55	0	5.67	7.8	8.17	0.356056	1.01293	normal	[G]	Carbohydrate transport and metabolism	Molecular Function: hydrolase activity, hydrolyzing O-glycosyl compounds (GO:0004553);; Biological Process: carbohydrate metabolic process (GO:0005975);;	K01188|5.3e-13|ath:AT2G44460|K01188 beta-glucosidase [EC:3.2.1.21] | (RefSeq) BGLU28; beta glucosidase 28	[G]	Carbohydrate transport and metabolism	Glycosyl hydrolase family 1	Beta-glucosidase 28 OS=Arabidopsis thaliana OX=3702 GN=BGLU28 PE=2 SV=1	Uncharacterized protein OS=Handroanthus impetiginosus OX=429701 GN=CDL12_09188 PE=3 SV=1	G	Carbohydrate transport and metabolism	hypothetical protein CDL12_09188 [Handroanthus impetiginosus]	molecular function: catalytic activity (GO:0003824);; biological process: metabolic process (GO:0008152)	Cyanoamino acid metabolism (ko00460);; Starch and sucrose metabolism (ko00500);; Phenylpropanoid biosynthesis (ko00940)	--
c17536.graph_c0	0.66	0.55	0.69	0	0	0	--	--	--	--	--	Molecular Function: nucleic acid binding (GO:0003676);;	K01738|4.5e-15|lja:Lj1g3v3906730.1|K01738 cysteine synthase [EC:2.5.1.47] | (RefSeq) Lj1g3v3906730.1; -	[R]	General function prediction only	gag-polypeptide of LTR copia-type	--	Retrovirus-related Pol polyprotein from transposon RE1 OS=Vitis vinifera OX=29760 GN=RE1_1550 PE=4 SV=1	M	Cell wall/membrane/envelope biogenesis	Retrovirus-related Pol polyprotein from transposon RE1 [Vitis vinifera]	molecular function: binding (GO:0005488)	Cysteine and methionine metabolism (ko00270);; Sulfur metabolism (ko00920);; Carbon metabolism (ko01200);; Biosynthesis of amino acids (ko01230)	--
c73025.graph_c0	0	0	0	0	0	6.42	--	--	--	[G]	Carbohydrate transport and metabolism	Biological Process: reproduction (GO:0000003);; Biological Process: response to acid chemical (GO:0001101);; Molecular Function: molecular_function (GO:0003674);; Molecular Function: catalytic activity (GO:0003824);; Molecular Function: phosphogluconate dehydrogenase (decarboxylating) activity (GO:0004616);; Cellular Component: cellular_component (GO:0005575);; Cellular Component: intracellular (…	K00033|4.5e-40|han:110868740|K00033 6-phosphogluconate dehydrogenase [EC:1.1.1.44 1.1.1.343] | (RefSeq) 6-phosphogluconate dehydrogenase, decarboxylating 3-like	[G]	Carbohydrate transport and metabolism	6-phosphogluconate dehydrogenase, C-terminal domain	6-phosphogluconate dehydrogenase, decarboxylating 1 OS=Spinacia oleracea OX=3562 GN=pgdC PE=1 SV=1	6-phosphogluconate dehydrogenase, decarboxylating OS=Morella rubra OX=262757 GN=CJ030_MR6G021417 PE=3 SV=1	G	Carbohydrate transport and metabolism	6-phosphogluconate dehydrogenase, decarboxylating 3 [Morella rubra]	biological process: reproduction (GO:0000003);; biological process: response to stimulus (GO:0050896);; molecular function: catalytic activity (GO:0003824);; biological process: metabolic process (GO:0008152);; biological process: single-organism process (GO:0044699);; cellular component: cell (GO:0005623);; cellular component: cell part (GO:0044464);; cellular component: organelle (GO:0043226);;…	Pentose phosphate pathway (ko00030);; Glutathione metabolism (ko00480);; Carbon metabolism (ko01200)	--
c15971.graph_c0	0.05	0.13	0.18	0.46	0.33	0.55	--	--	--	--	--	Molecular Function: nucleic acid binding (GO:0003676);; Molecular Function: zinc ion binding (GO:0008270);;	K14677|1.7e-33|ghi:107892630|K14677 aminoacylase [EC:3.5.1.14] | (RefSeq) uncharacterized protein LOC107892630	[R]	General function prediction only	--	--	CCHC-type domain-containing protein (Fragment) OS=Trifolium medium OX=97028 GN=A2U01_0001115 PE=4 SV=1	L	Replication, recombination and repair	uncharacterized protein LOC115990765 [Quercus lobata]	molecular function: binding (GO:0005488)	Arginine biosynthesis (ko00220);; 2-Oxocarboxylic acid metabolism (ko01210);; Biosynthesis of amino acids (ko01230)	LOC115990765
c14165.graph_c0	0.15	0.31	0	0.53	1.32	0.49	--	--	--	[M]	Cell wall/membrane/envelope biogenesis	Cellular Component: chloroplast thylakoid membrane (GO:0009535);; Cellular Component: integral component of membrane (GO:0016021);;	K01092|1.7e-09|boe:106307850|K01092 myo-inositol-1(or 4)-monophosphatase [EC:3.1.3.25] | (RefSeq) phosphatase IMPL1, chloroplastic-like isoform X1	--	--	CAAD domains of cyanobacterial aminoacyl-tRNA synthetase	Protein CURVATURE THYLAKOID 1B, chloroplastic OS=Arabidopsis thaliana OX=3702 GN=CURT1B PE=1 SV=2	CAAD domain-containing protein OS=Brassica rapa subsp. pekinensis OX=51351 PE=4 SV=1	S	Function unknown	protein CURVATURE THYLAKOID 1B, chloroplastic isoform X5 [Brassica rapa]	cellular component: cell (GO:0005623);; cellular component: membrane (GO:0016020);; cellular component: organelle (GO:0043226);; cellular component: organelle part (GO:0044422);; cellular component: cell part (GO:0044464);; cellular component: membrane part (GO:0044425)	Inositol phosphate metabolism (ko00562);; Phosphatidylinositol signaling system (ko04070)	LOC103866309
c74193.graph_c0	0.32	0	0	0	0.79	0.45	--	--	--	[E]	Amino acid transport and metabolism	Molecular Function: 4-hydroxy-tetrahydrodipicolinate reductase (GO:0008839);; Biological Process: lysine biosynthetic process via diaminopimelate (GO:0009089);; Cellular Component: chloroplast stroma (GO:0009570);; Biological Process: diaminopimelate biosynthetic process (GO:0019877);; Molecular Function: NADPH binding (GO:0070402);;	K00215|3.6e-67|bna:106438204|K00215 4-hydroxy-tetrahydrodipicolinate reductase [EC:1.17.1.8] | (RefSeq) 4-hydroxy-tetrahydrodipicolinate reductase 1, chloroplastic	--	--	Dihydrodipicolinate reductase, C-terminus	4-hydroxy-tetrahydrodipicolinate reductase 1, chloroplastic OS=Arabidopsis thaliana OX=3702 GN=DAPB1 PE=1 SV=2	Uncharacterized protein OS=Brassica rapa subsp. pekinensis OX=51351 PE=3 SV=1	E	Amino acid transport and metabolism	4-hydroxy-tetrahydrodipicolinate reductase 1, chloroplastic [Brassica rapa]	biological process: metabolic process (GO:0008152);; biological process: single-organism process (GO:0044699);; molecular function: catalytic activity (GO:0003824);; biological process: cellular process (GO:0009987);; cellular component: cell (GO:0005623);; cellular component: organelle (GO:0043226);; cellular component: organelle part (GO:0044422);; cellular component: cell part (GO:0044464);; m…	Monobactam biosynthesis (ko00261);; Lysine biosynthesis (ko00300);; Biosynthesis of amino acids (ko01230)	LOC103858112
c47690.graph_c0	1.34	1.92	0.46	3.91	1.42	2.71	0.618479	0.414974	normal	[E]	Amino acid transport and metabolism	Molecular Function: DNA binding (GO:0003677);; Cellular Component: nucleus (GO:0005634);;	K01814|1.3e-91|sind:105174062|K01814 phosphoribosylformimino-5-aminoimidazole carboxamide ribotide isomerase [EC:5.3.1.16] | (RefSeq) 1-(5-phosphoribosyl)-5-[(5- phosphoribosylamino)methylideneamino] imidazole-4-carboxamide isomerase, chloroplastic	[E]	Amino acid transport and metabolism	MYB-CC type transfactor, LHEQLE motif;; Myb-like DNA-binding domain	1-(5-phosphoribosyl)-5-[(5-phosphoribosylamino)methylideneamino] imidazole-4-carboxamide isomerase, chloroplastic OS=Arabidopsis thaliana OX=3702 GN=HISN3 PE=2 SV=1	Transcription factor OS=Dorcoceras hygrometricum OX=472368 GN=F511_03235 PE=3 SV=1	K	Transcription	myb-related protein 2 isoform X1 [Sesamum indicum]	molecular function: binding (GO:0005488);; cellular component: cell (GO:0005623);; cellular component: organelle (GO:0043226);; cellular component: cell part (GO:0044464)	Histidine metabolism (ko00340);; Biosynthesis of amino acids (ko01230)	LOC105174060
c25758.graph_c0	0	0	0.33	0	0.59	0.67	--	--	--	[Q]	Secondary metabolites biosynthesis, transport and catabolism	Molecular Function: oxidoreductase activity (GO:0016491);; Molecular Function: metal ion binding (GO:0046872);;	K05282|1.1e-29|ccaj:109790335|K05282 gibberellin-44 dioxygenase [EC:1.14.11.12] | (RefSeq) gibberellin 20 oxidase 1-like	[QR]	--	2OG-Fe(II) oxygenase superfamily	Gibberellin 20 oxidase 1 OS=Arabidopsis thaliana OX=3702 GN=GA20OX1 PE=2 SV=2	Fe2OG dioxygenase domain-containing protein OS=Carpinus fangiana OX=176857 GN=FH972_012677 PE=3 SV=1	Q	Secondary metabolites biosynthesis, transport and catabolism	hypothetical protein FH972_012677 [Carpinus fangiana]	biological process: metabolic process (GO:0008152);; biological process: single-organism process (GO:0044699);; molecular function: catalytic activity (GO:0003824);; molecular function: binding (GO:0005488)	Diterpenoid biosynthesis (ko00904)	--
c76337.graph_c0	0	0	0	0	0	1.11	--	--	--	[E]	Amino acid transport and metabolism	--	K01738|1.1e-62|jre:108985236|K01738 cysteine synthase [EC:2.5.1.47] | (RefSeq) cysteine synthase 2	[E]	Amino acid transport and metabolism	Pyridoxal-phosphate dependent enzyme	--	Cysteine synthase 2 OS=Morella rubra OX=262757 GN=CJ030_MR4G016284 PE=4 SV=1	E	Amino acid transport and metabolism	Cysteine synthase 2 [Morella rubra]	--	Cysteine and methionine metabolism (ko00270);; Sulfur metabolism (ko00920);; Carbon metabolism (ko01200);; Biosynthesis of amino acids (ko01230)	--
c59005.graph_c0	0.02	0	0	0	0	1.3	--	--	--	--	--	Molecular Function: transferase activity, transferring acyl groups (GO:0016746);;	K13508|2.7e-263|jre:108981658|K13508 glycerol-3-phosphate acyltransferase [EC:2.3.1.15 2.3.1.198] | (RefSeq) probable glycerol-3-phosphate acyltransferase 8	--	--	haloacid dehalogenase-like hydrolase;; Acyltransferase	Probable glycerol-3-phosphate acyltransferase 8 OS=Arabidopsis thaliana OX=3702 GN=GPAT8 PE=2 SV=1	Putative glycerol-3-phosphate acyltransferase 8 OS=Morella rubra OX=262757 GN=CJ030_MR5G000855 PE=4 SV=1	I	Lipid transport and metabolism	putative glycerol-3-phosphate acyltransferase 8 [Morella rubra]	molecular function: catalytic activity (GO:0003824)	Glycerolipid metabolism (ko00561);; Glycerophospholipid metabolism (ko00564)	--
c64183.graph_c0	0.42	0	0	0.69	1.63	0	--	--	--	[G]	Carbohydrate transport and metabolism	Molecular Function: phosphoglycerate mutase activity (GO:0004619);; Cellular Component: cytoplasm (GO:0005737);; Biological Process: glucose catabolic process (GO:0006007);; Molecular Function: manganese ion binding (GO:0030145);;	K15633|1.9e-54|bna:106452851|K15633 2,3-bisphosphoglycerate-independent phosphoglycerate mutase [EC:5.4.2.12] | (RefSeq) probable 2,3-bisphosphoglycerate-independent phosphoglycerate mutase 2	[G]	Carbohydrate transport and metabolism	Metalloenzyme superfamily	Probable 2,3-bisphosphoglycerate-independent phosphoglycerate mutase 2 OS=Arabidopsis thaliana OX=3702 GN=PGM2 PE=1 SV=1	Phosphoglycerate mutase (2,3-diphosphoglycerate-independent) (Fragment) OS=Noccaea caerulescens OX=107243 GN=GA_TR6434_c0_g1_i1_g.21295 PE=3 SV=1	G	Carbohydrate transport and metabolism	unnamed protein product [Microthlaspi erraticum]	molecular function: catalytic activity (GO:0003824);; cellular component: cell (GO:0005623);; cellular component: cell part (GO:0044464);; biological process: metabolic process (GO:0008152);; biological process: single-organism process (GO:0044699);; molecular function: binding (GO:0005488)	Glycolysis / Gluconeogenesis (ko00010);; Glycine, serine and threonine metabolism (ko00260);; Carbon metabolism (ko01200);; Biosynthesis of amino acids (ko01230)	--
c22506.graph_c0	0	0	0	1.65	0	1.35	--	--	--	--	--	Molecular Function: RNA-directed DNA polymerase activity (GO:0003964);;	K11752|1.9e-07|mcha:111018262|K11752 diaminohydroxyphosphoribosylaminopyrimidine deaminase / 5-amino-6-(5-phosphoribosylamino)uracil reductase [EC:3.5.4.26 1.1.1.193] | (RefSeq) riboflavin biosynthesis protein PYRR, chloroplastic-like	--	--	--	Retrovirus-related Pol polyprotein from transposon TNT 1-94 OS=Nicotiana tabacum OX=4097 PE=2 SV=1	Putative RNA-directed DNA polymerase OS=Rosa chinensis OX=74649 GN=RchiOBHm_Chr5g0018211 PE=4 SV=1	L	Replication, recombination and repair	putative LRR receptor-like serine/threonine-protein kinase [Dorcoceras hygrometricum]	biological process: metabolic process (GO:0008152);; biological process: cellular process (GO:0009987);; molecular function: catalytic activity (GO:0003824)	Riboflavin metabolism (ko00740)	--
c46465.graph_c0	0	0	0	0	0.58	1.36	--	--	--	--	--	Molecular Function: ribose-5-phosphate isomerase activity (GO:0004751);; Biological Process: pentose-phosphate shunt, non-oxidative branch (GO:0009052);;	K01807|1.5e-21|sind:105160184|K01807 ribose 5-phosphate isomerase A [EC:5.3.1.6] | (RefSeq) probable ribose-5-phosphate isomerase 1	[G]	Carbohydrate transport and metabolism	--	Probable ribose-5-phosphate isomerase 1 OS=Arabidopsis thaliana OX=3702 GN=RPI1 PE=1 SV=1	Ribose-5-phosphate isomerase OS=Striga asiatica OX=4170 GN=STAS_21362 PE=3 SV=1	G	Carbohydrate transport and metabolism	ribose 5-phosphate isomerase family protein [Striga asiatica]	molecular function: catalytic activity (GO:0003824);; biological process: metabolic process (GO:0008152);; biological process: cellular process (GO:0009987);; biological process: single-organism process (GO:0044699)	Pentose phosphate pathway (ko00030);; Carbon fixation in photosynthetic organisms (ko00710);; Carbon metabolism (ko01200);; Biosynthesis of amino acids (ko01230)	--
c43928.graph_c0	0	0	0	0	0	0.12	--	--	--	[EG]	--	Molecular Function: dihydroxy-acid dehydratase activity (GO:0004160);; Biological Process: branched-chain amino acid biosynthetic process (GO:0009082);;	K01687|4.9e-201|sind:105158638|K01687 dihydroxy-acid dehydratase [EC:4.2.1.9] | (RefSeq) dihydroxy-acid dehydratase, chloroplastic	[E]	Amino acid transport and metabolism	Dehydratase family	Dihydroxy-acid dehydratase, chloroplastic OS=Arabidopsis thaliana OX=3702 GN=DHAD PE=1 SV=1	Dihydroxy-acid dehydratase OS=Handroanthus impetiginosus OX=429701 GN=CDL12_10571 PE=3 SV=1	E	Amino acid transport and metabolism	dihydroxy-acid dehydratase, chloroplastic [Sesamum indicum]	molecular function: catalytic activity (GO:0003824);; biological process: metabolic process (GO:0008152);; biological process: cellular process (GO:0009987);; biological process: single-organism process (GO:0044699)	Valine, leucine and isoleucine biosynthesis (ko00290);; Pantothenate and CoA biosynthesis (ko00770);; 2-Oxocarboxylic acid metabolism (ko01210);; Biosynthesis of amino acids (ko01230)	LOC105158638
c54698.graph_c0	12.55	10.69	9.62	14.39	12.28	16.03	0.319591	-0.309673	normal	[G]	Carbohydrate transport and metabolism	Molecular Function: fructose-bisphosphate aldolase activity (GO:0004332);; Biological Process: glycolytic process (GO:0006096);;	K01623|2.7e-48|sind:105160412|K01623 fructose-bisphosphate aldolase, class I [EC:4.1.2.13] | (RefSeq) fructose-bisphosphate aldolase 3, chloroplastic-like	[G]	Carbohydrate transport and metabolism	Fructose-bisphosphate aldolase class-I	Fructose-bisphosphate aldolase 3, chloroplastic OS=Arabidopsis thaliana OX=3702 GN=FBA3 PE=1 SV=1	Fructose-bisphosphate aldolase (Fragment) OS=Davidia involucrata OX=16924 GN=Din_028775 PE=3 SV=1	G	Carbohydrate transport and metabolism	Fructose-bisphosphate aldolase [Actinidia chinensis var. chinensis]	molecular function: catalytic activity (GO:0003824);; biological process: metabolic process (GO:0008152);; biological process: cellular process (GO:0009987);; biological process: single-organism process (GO:0044699)	Glycolysis / Gluconeogenesis (ko00010);; Pentose phosphate pathway (ko00030);; Fructose and mannose metabolism (ko00051);; Carbon fixation in photosynthetic organisms (ko00710);; Carbon metabolism (ko01200);; Biosynthesis of amino acids (ko01230)	--
c35260.graph_c0	0	0	0	0	0.08	0.8	--	--	--	[G]	Carbohydrate transport and metabolism	Biological Process: polysaccharide catabolic process (GO:0000272);; Biological Process: response to acid chemical (GO:0001101);; Molecular Function: molecular_function (GO:0003674);; Molecular Function: catalytic activity (GO:0003824);; Molecular Function: hydrolase activity, hydrolyzing O-glycosyl compounds (GO:0004553);; Cellular Component: cellular_component (GO:0005575);; Cellular Component: …	K01177|4.4e-208|jcu:105638453|K01177 beta-amylase [EC:3.2.1.2] | (RefSeq) beta-amylase 1, chloroplastic	--	--	Glycosyl hydrolase family 14	Beta-amylase 1, chloroplastic OS=Arabidopsis thaliana OX=3702 GN=BAM1 PE=1 SV=1	Beta-amylase OS=Morella rubra OX=262757 GN=CJ030_MR3G001128 PE=3 SV=1	G	Carbohydrate transport and metabolism	Beta-amylase 1, chloroplastic [Morella rubra]	biological process: metabolic process (GO:0008152);; biological process: response to stimulus (GO:0050896);; molecular function: catalytic activity (GO:0003824);; cellular component: cell (GO:0005623);; cellular component: cell part (GO:0044464);; cellular component: organelle (GO:0043226);; biological process: cellular process (GO:0009987)	Starch and sucrose metabolism (ko00500)	--
c43533.graph_c0	0.08	0.4	0	0.74	0.61	0.49	--	--	--	[M]	Cell wall/membrane/envelope biogenesis	Molecular Function: oxidoreductase activity (GO:0016491);; Molecular Function: oxidoreductase activity, acting on the CH-OH group of donors, NAD or NADP as acceptor (GO:0016616);;	K15891|5.3e-183|sind:105166261|K15891 NAD+-dependent farnesol dehydrogenase [EC:1.1.1.354] | (RefSeq) uncharacterized protein LOC105166261 isoform X1	[V]	Defense mechanisms	NAD dependent epimerase/dehydratase family;; 3-beta hydroxysteroid dehydrogenase/isomerase family;; GDP-mannose 4,6 dehydratase;; Male sterility protein;; NAD(P)H-binding;; NmrA-like family;; Polysaccharide biosynthesis protein	--	Epimerase domain-containing protein OS=Erythranthe guttata OX=4155 GN=MIMGU_mgv1a009408mg PE=4 SV=1	V	Defense mechanisms	uncharacterized protein LOC105166261 isoform X1 [Sesamum indicum]	biological process: metabolic process (GO:0008152);; biological process: single-organism process (GO:0044699);; molecular function: catalytic activity (GO:0003824)	Terpenoid backbone biosynthesis (ko00900);; Sesquiterpenoid and triterpenoid biosynthesis (ko00909)	LOC105166261
c74953.graph_c0	0	0	0	0	0	3.98	--	--	--	--	--	Molecular Function: calcium ion binding (GO:0005509);; Cellular Component: endosome (GO:0005768);; Cellular Component: trans-Golgi network (GO:0005802);; Biological Process: ubiquitin-dependent protein catabolic process (GO:0006511);; Biological Process: protein targeting to vacuole (GO:0006623);; Biological Process: Golgi to vacuole transport (GO:0006896);; Cellular Component: membrane (GO:00160…	K01859|1.7e-11|sita:101771169|K01859 chalcone isomerase [EC:5.5.1.6] | (RefSeq) vacuolar-sorting receptor 1	--	--	--	Vacuolar-sorting receptor 3 OS=Arabidopsis thaliana OX=3702 GN=VSR3 PE=2 SV=1	EGF_CA domain-containing protein OS=Prunus persica OX=3760 GN=PRUPE_6G294400 PE=3 SV=1	T	Signal transduction mechanisms	vacuolar-sorting receptor 1 [Prunus persica]	molecular function: binding (GO:0005488);; cellular component: cell (GO:0005623);; cellular component: organelle (GO:0043226);; cellular component: cell part (GO:0044464);; cellular component: organelle part (GO:0044422);; biological process: metabolic process (GO:0008152);; biological process: cellular process (GO:0009987);; biological process: localization (GO:0051179);; cellular component: mem…	Flavonoid biosynthesis (ko00941)	LOC18773411
c732.graph_c0	0.46	0	0	0	1.22	0	--	--	--	[I]	Lipid transport and metabolism	Biological Process: acyl-CoA metabolic process (GO:0006637);; Biological Process: fatty acid catabolic process (GO:0009062);; Molecular Function: acyl-CoA hydrolase activity (GO:0047617);;	K01068|7.7e-61|bna:106358376|K01068 acyl-coenzyme A thioesterase 1/2/4 [EC:3.1.2.2] | (RefSeq) uncharacterized protein LOC106358376 isoform X1	[I]	Lipid transport and metabolism	Thioesterase-like superfamily;; Acyl-CoA thioesterase	--	Cyclic nucleotide-binding domain-containing protein OS=Brassica rapa subsp. pekinensis OX=51351 PE=3 SV=1	I	Lipid transport and metabolism	uncharacterized protein LOC106358376 isoform X1 [Brassica napus]	biological process: metabolic process (GO:0008152);; biological process: cellular process (GO:0009987);; biological process: single-organism process (GO:0044699);; molecular function: catalytic activity (GO:0003824)	Fatty acid elongation (ko00062);; Biosynthesis of unsaturated fatty acids (ko01040)	LOC106358376
c54660.graph_c0	164.13	210.1	310.92	9.32	7.77	8.5	1.25347e-76	-5.39259	down	[R]	General function prediction only	Molecular Function: zinc ion binding (GO:0008270);; Molecular Function: oxidoreductase activity (GO:0016491);;	K18857|2.0e-154|sind:105179844|K18857 alcohol dehydrogenase class-P [EC:1.1.1.1] | (RefSeq) alcohol dehydrogenase 3	[Q]	Secondary metabolites biosynthesis, transport and catabolism	Alcohol dehydrogenase GroES-like domain;; Zinc-binding dehydrogenase	Alcohol dehydrogenase 2 OS=Solanum tuberosum OX=4113 GN=ADH2 PE=2 SV=1	Alcohol dehydrogenase OS=Striga asiatica OX=4170 GN=STAS_24985 PE=3 SV=1	Q	Secondary metabolites biosynthesis, transport and catabolism	alcohol dehydrogenase [Striga asiatica]	molecular function: binding (GO:0005488);; biological process: metabolic process (GO:0008152);; biological process: single-organism process (GO:0044699);; molecular function: catalytic activity (GO:0003824)	Glycolysis / Gluconeogenesis (ko00010);; Fatty acid degradation (ko00071);; Tyrosine metabolism (ko00350);; alpha-Linolenic acid metabolism (ko00592)	--
c61406.graph_c0	0.11	0.14	0.22	0.24	0.48	0.09	--	--	--	[H]	Coenzyme transport and metabolism	Molecular Function: uroporphyrin-III C-methyltransferase activity (GO:0004851);; Biological Process: siroheme biosynthetic process (GO:0019354);; Biological Process: methylation (GO:0032259);; Biological Process: oxidation-reduction process (GO:0055114);;	K02303|4.7e-206|brp:103864030|K02303 uroporphyrin-III C-methyltransferase [EC:2.1.1.107] | (RefSeq) uroporphyrinogen-III C-methyltransferase	[H]	Coenzyme transport and metabolism	Tetrapyrrole (Corrin/Porphyrin) Methylases	S-adenosyl-L-methionine-dependent uroporphyrinogen III methyltransferase, chloroplastic OS=Arabidopsis thaliana OX=3702 GN=UPM1 PE=1 SV=1	TP_methylase domain-containing protein OS=Brassica rapa subsp. pekinensis OX=51351 PE=3 SV=1	H	Coenzyme transport and metabolism	uroporphyrinogen-III C-methyltransferase [Brassica rapa]	biological process: metabolic process (GO:0008152);; molecular function: catalytic activity (GO:0003824);; biological process: cellular process (GO:0009987);; biological process: single-organism process (GO:0044699)	Porphyrin and chlorophyll metabolism (ko00860)	LOC103864030
c51843.graph_c2	0.27	1.23	0.73	0.73	0.57	2.52	0.909778	0.137709	normal	[G]	Carbohydrate transport and metabolism	Molecular Function: UTP:glucose-1-phosphate uridylyltransferase activity (GO:0003983);;	K12447|0.0e+00|sind:105180105|K12447 UDP-sugar pyrophosphorylase [EC:2.7.7.64] | (RefSeq) UDP-sugar pyrophosphorylase	[M]	Cell wall/membrane/envelope biogenesis	UTP--glucose-1-phosphate uridylyltransferase	UDP-sugar pyrophosphorylase OS=Cucumis melo OX=3656 GN=USP PE=1 SV=1	UDP-N-acetylglucosamine pyrophosphorylase OS=Handroanthus impetiginosus OX=429701 GN=CDL12_10858 PE=4 SV=1	M	Cell wall/membrane/envelope biogenesis	UDP-sugar pyrophosphorylase [Sesamum indicum]	molecular function: catalytic activity (GO:0003824)	Pentose and glucuronate interconversions (ko00040);; Galactose metabolism (ko00052);; Ascorbate and aldarate metabolism (ko00053);; Amino sugar and nucleotide sugar metabolism (ko00520)	LOC105180105
c69178.graph_c0	0	0	0	0	0	0.99	--	--	--	[G]	Carbohydrate transport and metabolism	Biological Process: response to hypoxia (GO:0001666);; Molecular Function: molecular_function (GO:0003674);; Molecular Function: catalytic activity (GO:0003824);; Molecular Function: fructose-bisphosphate aldolase activity (GO:0004332);; Cellular Component: cellular_component (GO:0005575);; Cellular Component: intracellular (GO:0005622);; Cellular Component: obsolete cell (GO:0005623);; Cellular …	K01623|1.3e-100|egr:104449094|K01623 fructose-bisphosphate aldolase, class I [EC:4.1.2.13] | (RefSeq) fructose-bisphosphate aldolase, cytoplasmic isozyme 1	[G]	Carbohydrate transport and metabolism	Fructose-bisphosphate aldolase class-I	Fructose-bisphosphate aldolase, cytoplasmic isozyme 1 OS=Pisum sativum OX=3888 PE=2 SV=1	Fructose-bisphosphate aldolase OS=Morella rubra OX=262757 GN=CJ030_MR4G018811 PE=3 SV=1	G	Carbohydrate transport and metabolism	Fructose-bisphosphate aldolase, cytoplasmic isozyme 1 [Morella rubra]	biological process: response to stimulus (GO:0050896);; molecular function: catalytic activity (GO:0003824);; cellular component: cell (GO:0005623);; cellular component: cell part (GO:0044464);; biological process: metabolic process (GO:0008152);; biological process: single-organism process (GO:0044699);; biological process: cellular process (GO:0009987);; cellular component: organelle (GO:004322…	Glycolysis / Gluconeogenesis (ko00010);; Pentose phosphate pathway (ko00030);; Fructose and mannose metabolism (ko00051);; Carbon fixation in photosynthetic organisms (ko00710);; Carbon metabolism (ko01200);; Biosynthesis of amino acids (ko01230)	--
c77541.graph_c0	0	0	0	0	0	0.81	--	--	--	[E]	Amino acid transport and metabolism	Molecular Function: transaminase activity (GO:0008483);;	K10206|3.9e-69|jre:109010645|K10206 LL-diaminopimelate aminotransferase [EC:2.6.1.83] | (RefSeq) LL-diaminopimelate aminotransferase, chloroplastic-like	[E]	Amino acid transport and metabolism	Aminotransferase class I and II	LL-diaminopimelate aminotransferase, chloroplastic OS=Arabidopsis thaliana OX=3702 GN=DAP PE=1 SV=1	LL-diaminopimelate aminotransferase, chloroplastic OS=Morella rubra OX=262757 GN=CJ030_MR7G000148 PE=3 SV=1	E	Amino acid transport and metabolism	LL-diaminopimelate aminotransferase, chloroplastic [Morella rubra]	molecular function: catalytic activity (GO:0003824)	Lysine biosynthesis (ko00300);; Biosynthesis of amino acids (ko01230)	--
c52350.graph_c0	1.1	0.85	1.46	5.88	6.9	5.92	1.05061e-05	1.7752	up	[I]	Lipid transport and metabolism	Molecular Function: iron ion binding (GO:0005506);; Biological Process: lipid biosynthetic process (GO:0008610);; Cellular Component: integral component of membrane (GO:0016021);; Molecular Function: oxidoreductase activity (GO:0016491);;	K14423|4.7e-146|sind:105173233|K14423 plant 4,4-dimethylsterol C-4alpha-methyl-monooxygenase [EC:1.14.18.10] | (RefSeq) methylsterol monooxygenase 1-1	[I]	Lipid transport and metabolism	Fatty acid hydroxylase superfamily	Methylsterol monooxygenase 1-1 OS=Arabidopsis thaliana OX=3702 GN=SMO1-1 PE=1 SV=1	Sterol C4-methyl oxidase 1-2 OS=Striga asiatica OX=4170 GN=STAS_23470 PE=3 SV=1	I	Lipid transport and metabolism	sterol C4-methyl oxidase 1-2 [Striga asiatica]	molecular function: binding (GO:0005488);; biological process: metabolic process (GO:0008152);; biological process: single-organism process (GO:0044699);; cellular component: membrane (GO:0016020);; cellular component: membrane part (GO:0044425);; molecular function: catalytic activity (GO:0003824)	Steroid biosynthesis (ko00100)	--
c50907.graph_c0	0.3	0.33	0.19	0.77	0.68	1.09	0.337158	0.860925	normal	--	--	Molecular Function: UDP-glycosyltransferase activity (GO:0008194);;	K22706|8.3e-170|pmum:103319663|K22706 (R)-mandelonitrile beta-glucosyltransferase [EC:2.4.1.354] | (RefSeq) 7-deoxyloganetin glucosyltransferase-like	[GC]	--	UDP-glucoronosyl and UDP-glucosyl transferase	7-deoxyloganetin glucosyltransferase OS=Gardenia jasminoides OX=114476 GN=UGT85A24 PE=1 SV=1	Glycosyltransferase OS=Handroanthus impetiginosus OX=429701 GN=CDL12_22384 PE=3 SV=1	--	--	UDP-glucuronosyl and UDP-glucosyl transferase [Handroanthus impetiginosus]	molecular function: catalytic activity (GO:0003824)	Cyanoamino acid metabolism (ko00460)	--
c82585.graph_c0	2.5	0	0	0	4.53	0	--	--	--	--	--	Cellular Component: cytoplasm (GO:0005737);; Biological Process: L-phenylalanine catabolic process (GO:0006559);; Biological Process: cinnamic acid biosynthetic process (GO:0009800);; Molecular Function: phenylalanine ammonia-lyase activity (GO:0045548);;	K10775|3.9e-16|ghi:107891138|K10775 phenylalanine ammonia-lyase [EC:4.3.1.24] | (RefSeq) phenylalanine ammonia-lyase-like	--	--	--	--	Phenylalanine ammonia-lyase OS=Gossypium tomentosum OX=34277 GN=ES332_D09G174500v1 PE=3 SV=1	Q	Secondary metabolites biosynthesis, transport and catabolism	hypothetical protein E1A91_D09G168600v1 [Gossypium mustelinum]	cellular component: cell (GO:0005623);; cellular component: cell part (GO:0044464);; biological process: metabolic process (GO:0008152);; biological process: cellular process (GO:0009987);; biological process: single-organism process (GO:0044699);; molecular function: catalytic activity (GO:0003824)	Phenylalanine metabolism (ko00360);; Phenylpropanoid biosynthesis (ko00940)	--
c63220.graph_c0	0.87	0.43	0	0.44	0.36	0.4	--	--	--	--	--	Molecular Function: iron ion binding (GO:0005506);; Molecular Function: chlorophyllide a oxygenase [overall] activity (GO:0010277);; Molecular Function: 2 iron, 2 sulfur cluster binding (GO:0051537);;	K13600|1.6e-41|aly:9327352|K13600 chlorophyllide a oxygenase [EC:1.14.13.122] | (RefSeq) chlorophyllide a oxygenase, chloroplastic	--	--	--	Chlorophyllide a oxygenase, chloroplastic OS=Arabidopsis thaliana OX=3702 GN=CAO PE=1 SV=1	CH1 OS=Arabidopsis thaliana OX=3702 GN=AXX17_At1g40320 PE=4 SV=1	P	Inorganic ion transport and metabolism	PREDICTED: chlorophyllide a oxygenase, chloroplastic-like [Raphanus sativus]	molecular function: binding (GO:0005488);; biological process: metabolic process (GO:0008152);; biological process: single-organism process (GO:0044699);; molecular function: catalytic activity (GO:0003824)	Porphyrin and chlorophyll metabolism (ko00860)	LOC108863039
c7424.graph_c0	3.53	0	13.94	0	0	0	--	--	--	--	--	Molecular Function: inositol-3-phosphate synthase activity (GO:0004512);; Biological Process: inositol biosynthetic process (GO:0006021);; Biological Process: phospholipid biosynthetic process (GO:0008654);;	K01858|4.7e-08|cam:101498756|K01858 myo-inositol-1-phosphate synthase [EC:5.5.1.4] | (RefSeq) inositol-3-phosphate synthase-like	[I]	Lipid transport and metabolism	--	Inositol-3-phosphate synthase OS=Mesembryanthemum crystallinum OX=3544 PE=2 SV=1	Unidentified protein (Fragment) OS=Arabidopsis thaliana OX=3702 PE=2 SV=1	--	--	myo-inositol 1-phosphate synthase, partial [Cistanche tubulosa]	molecular function: catalytic activity (GO:0003824);; biological process: metabolic process (GO:0008152);; biological process: cellular process (GO:0009987);; biological process: single-organism process (GO:0044699)	Inositol phosphate metabolism (ko00562)	--
c82084.graph_c0	0	0	3.76	0	0	0	--	--	--	[M]	Cell wall/membrane/envelope biogenesis	Molecular Function: catalytic activity (GO:0003824);;	K09753|9.7e-22|jre:109010995|K09753 cinnamoyl-CoA reductase [EC:1.2.1.44] | (RefSeq) cinnamoyl-CoA reductase 1-like	[V]	Defense mechanisms	--	Phenylacetaldehyde reductase OS=Rosa hybrid cultivar OX=128735 GN=PAR PE=1 SV=1	Epimerase domain-containing protein OS=Gossypium mustelinum OX=34275 GN=E1A91_D07G140200v1 PE=4 SV=1	V	Defense mechanisms	hypothetical protein E1A91_D07G140200v1 [Gossypium mustelinum]	molecular function: catalytic activity (GO:0003824)	Phenylpropanoid biosynthesis (ko00940)	--
c30261.graph_c0	62.48	95.67	63.62	74.54	59.42	52.81	0.0287366	-1.21516	normal	[C]	Energy production and conversion	Molecular Function: aconitate hydratase activity (GO:0003994);; Molecular Function: citrate dehydratase activity (GO:0047780);; Molecular Function: 4 iron, 4 sulfur cluster binding (GO:0051539);;	K01681|2.8e-38|sind:105176689|K01681 aconitate hydratase [EC:4.2.1.3] | (RefSeq) LOW QUALITY PROTEIN: aconitate hydratase, cytoplasmic	[AJ]	--	Aconitase C-terminal domain	Putative aconitate hydratase, cytoplasmic OS=Oryza sativa subsp. japonica OX=39947 GN=Os08g0191100 PE=3 SV=1	Aconitate hydratase OS=Striga asiatica OX=4170 GN=STAS_09628 PE=3 SV=1	C	Energy production and conversion	aconitate hydratase family protein [Striga asiatica]	molecular function: catalytic activity (GO:0003824);; molecular function: binding (GO:0005488)	Citrate cycle (TCA cycle) (ko00020);; Glyoxylate and dicarboxylate metabolism (ko00630);; Carbon metabolism (ko01200);; 2-Oxocarboxylic acid metabolism (ko01210);; Biosynthesis of amino acids (ko01230)	--
c40108.graph_c0	2.18	3.72	1.31	5.29	3.48	5.67	0.796881	0.26617	normal	[CHR]	--	Cellular Component: cytosol (GO:0005829);; Molecular Function: hydroxypyruvate reductase activity (GO:0016618);; Molecular Function: glyoxylate reductase (NADP) activity (GO:0030267);; Molecular Function: NAD binding (GO:0051287);;	K15919|2.8e-35|zju:107405161|K15919 glyoxylate/hydroxypyruvate reductase [EC:1.1.1.79 1.1.1.81] | (RefSeq) uncharacterized protein LOC107405161	[C]	Energy production and conversion	D-isomer specific 2-hydroxyacid dehydrogenase, catalytic domain	Hydroxyphenylpyruvate reductase OS=Plectranthus scutellarioides OX=4142 GN=HPPR PE=1 SV=2	Uncharacterized protein OS=Erythranthe guttata OX=4155 GN=MIMGU_mgv1a010401mg PE=3 SV=1	E	Amino acid transport and metabolism	PREDICTED: hydroxyphenylpyruvate reductase-like [Erythranthe guttata]	cellular component: cell (GO:0005623);; cellular component: cell part (GO:0044464);; biological process: metabolic process (GO:0008152);; biological process: single-organism process (GO:0044699);; molecular function: catalytic activity (GO:0003824);; molecular function: binding (GO:0005488)	Glycine, serine and threonine metabolism (ko00260);; Glyoxylate and dicarboxylate metabolism (ko00630);; Carbon metabolism (ko01200)	LOC105972286
c41294.graph_c0	0	1.82	1.15	0.44	0.51	1.28	--	--	--	[G]	Carbohydrate transport and metabolism	Molecular Function: catalytic activity (GO:0003824);;	K15634|4.1e-128|sind:105177669|K15634 2,3-bisphosphoglycerate-dependent phosphoglycerate mutase [EC:5.4.2.11] | (RefSeq) phosphoglycerate mutase-like protein 4	[G]	Carbohydrate transport and metabolism	Histidine phosphatase superfamily (branch 1)	Phosphoglycerate mutase-like protein 4 OS=Arabidopsis thaliana OX=3702 GN=At3g50520 PE=2 SV=1	Phosphoglycerate mutase family protein OS=Striga asiatica OX=4170 GN=STAS_06818 PE=4 SV=1	G	Carbohydrate transport and metabolism	phosphoglycerate mutase-like protein 4 [Sesamum indicum]	molecular function: catalytic activity (GO:0003824)	Glycolysis / Gluconeogenesis (ko00010);; Glycine, serine and threonine metabolism (ko00260);; Carbon metabolism (ko01200);; Biosynthesis of amino acids (ko01230)	LOC105177669
c46744.graph_c0	0.42	0	0.61	0.69	0	0.61	--	--	--	[H]	Coenzyme transport and metabolism	Molecular Function: oxygen-dependent protoporphyrinogen oxidase activity (GO:0004729);; Biological Process: protoporphyrinogen IX biosynthetic process (GO:0006782);;	K00231|3.6e-96|sind:105162979|K00231 protoporphyrinogen/coproporphyrinogen III oxidase [EC:1.3.3.4 1.3.3.15] | (RefSeq) protoporphyrinogen oxidase 1, chloroplastic	[H]	Coenzyme transport and metabolism	Flavin containing amine oxidoreductase;; Flavin containing amine oxidoreductase;; NAD(P)-binding Rossmann-like domain	Protoporphyrinogen oxidase, chloroplastic OS=Oryza sativa subsp. japonica OX=39947 GN=PPOX1 PE=2 SV=1	Protoporphyrinogen oxidase OS=Striga asiatica OX=4170 GN=STAS_27450 PE=3 SV=1	H	Coenzyme transport and metabolism	protoporphyrinogen oxidase 1, chloroplastic [Sesamum indicum]	biological process: metabolic process (GO:0008152);; biological process: single-organism process (GO:0044699);; molecular function: catalytic activity (GO:0003824);; biological process: cellular process (GO:0009987)	Porphyrin and chlorophyll metabolism (ko00860)	LOC105162979
c71118.graph_c0	0	0	0	0	0	1.52	--	--	--	--	--	Molecular Function: transferase activity (GO:0016740);;	K23452|6.0e-26|brp:103869056|K23452 UDP-glucosyltransferase 85A [EC:2.4.1.-] | (RefSeq) UDP-glycosyltransferase 85A7	[GC]	--	--	7-deoxyloganetin glucosyltransferase OS=Gardenia jasminoides OX=114476 GN=UGT85A24 PE=1 SV=1	Glycosyltransferase OS=Morella rubra OX=262757 GN=CJ030_MR3G015811 PE=3 SV=1	--	--	UDP-glycosyltransferase 85A2 [Morella rubra]	molecular function: catalytic activity (GO:0003824)	Zeatin biosynthesis (ko00908)	--
c73982.graph_c0	0	0	0	0	0	15.7	--	--	--	--	--	Molecular Function: molecular_function (GO:0003674);; Molecular Function: catalytic activity (GO:0003824);; Molecular Function: GTP cyclohydrolase activity (GO:0003933);; Molecular Function: GTP cyclohydrolase II activity (GO:0003935);; Cellular Component: cellular_component (GO:0005575);; Cellular Component: intracellular (GO:0005622);; Cellular Component: obsolete cell (GO:0005623);; Cellular C…	K14652|3.2e-22|jre:109007357|K14652 3,4-dihydroxy 2-butanone 4-phosphate synthase / GTP cyclohydrolase II [EC:4.1.99.12 3.5.4.25] | (RefSeq) bifunctional riboflavin biosynthesis protein RIBA 1, chloroplastic-like	--	--	--	--	GTP cyclohydrolase II OS=Morella rubra OX=262757 GN=CJ030_MR7G008257 PE=3 SV=1	H	Coenzyme transport and metabolism	Bifunctional riboflavin biosynthesis protein RIBA 1, chloroplastic [Morella rubra]	molecular function: catalytic activity (GO:0003824);; cellular component: cell (GO:0005623);; cellular component: cell part (GO:0044464);; biological process: metabolic process (GO:0008152);; biological process: single-organism process (GO:0044699);; biological process: cellular process (GO:0009987);; cellular component: organelle (GO:0043226);; cellular component: organelle part (GO:0044422);; c…	Riboflavin metabolism (ko00740);; Folate biosynthesis (ko00790)	--
c34840.graph_c0	8.34	6.28	4.67	19.33	18.16	18.99	8.02736e-05	0.878962	normal	[Q]	Secondary metabolites biosynthesis, transport and catabolism	Biological Process: fatty acid biosynthetic process (GO:0006633);; Cellular Component: integral component of membrane (GO:0016021);; Molecular Function: transferase activity, transferring acyl groups other than amino-acyl groups (GO:0016747);;	K15397|3.9e-277|sind:105166293|K15397 3-ketoacyl-CoA synthase [EC:2.3.1.199] | (RefSeq) 3-ketoacyl-CoA synthase 4	--	--	FAE1/Type III polyketide synthase-like protein;; 3-Oxoacyl-[acyl-carrier-protein (ACP)] synthase III C terminal;; Chalcone and stilbene synthases, C-terminal domain;; 3-Oxoacyl-[acyl-carrier-protein (ACP)] synthase III	3-ketoacyl-CoA synthase 4 OS=Arabidopsis thaliana OX=3702 GN=KCS4 PE=2 SV=1	3-ketoacyl-CoA synthase OS=Handroanthus impetiginosus OX=429701 GN=CDL12_23723 PE=3 SV=1	I	Lipid transport and metabolism	Very-long-chain 3-oxoacyl-CoA synthase [Handroanthus impetiginosus]	biological process: metabolic process (GO:0008152);; biological process: cellular process (GO:0009987);; biological process: single-organism process (GO:0044699);; cellular component: membrane (GO:0016020);; cellular component: membrane part (GO:0044425);; molecular function: catalytic activity (GO:0003824)	Fatty acid elongation (ko00062);; Plant-pathogen interaction (ko04626)	--
c34034.graph_c0	0.15	0.15	0.19	0.26	0.43	0	--	--	--	[E]	Amino acid transport and metabolism	Molecular Function: cysteine synthase activity (GO:0004124);; Biological Process: cysteine biosynthetic process from serine (GO:0006535);;	K01738|7.7e-214|bna:106429290|K01738 cysteine synthase [EC:2.5.1.47] | (RefSeq) cysteine synthase, chloroplastic/chromoplastic-like	[E]	Amino acid transport and metabolism	Pyridoxal-phosphate dependent enzyme	Cysteine synthase, chloroplastic/chromoplastic OS=Arabidopsis thaliana OX=3702 GN=OASB PE=1 SV=2	Cysteine synthase OS=Brassica campestris OX=3711 GN=BRAA04T18764Z PE=3 SV=1	E	Amino acid transport and metabolism	cysteine synthase, chloroplastic/chromoplastic-like [Brassica napus]	biological process: metabolic process (GO:0008152);; biological process: cellular process (GO:0009987);; biological process: single-organism process (GO:0044699);; molecular function: catalytic activity (GO:0003824)	Cysteine and methionine metabolism (ko00270);; Sulfur metabolism (ko00920);; Carbon metabolism (ko01200);; Biosynthesis of amino acids (ko01230)	LOC106429290
c76575.graph_c0	0	5.24	0	0	0	0	--	--	--	[I]	Lipid transport and metabolism	Molecular Function: lanosterol synthase activity (GO:0000250);; Cellular Component: lipid droplet (GO:0005811);; Biological Process: triterpenoid biosynthetic process (GO:0016104);; Molecular Function: beta-amyrin synthase activity (GO:0042300);;	K20659|1.8e-42|ghi:107944512|K20659 lupeol synthase [EC:5.4.99.41] | (RefSeq) lupeol synthase-like	[I]	Lipid transport and metabolism	Squalene-hopene cyclase C-terminal domain;; Prenyltransferase and squalene oxidase repeat	Lupeol synthase OS=Ricinus communis OX=3988 PE=1 SV=1	Terpene cyclase/mutase family member OS=Gossypium raimondii OX=29730 GN=B456_010G223600 PE=3 SV=1	I	Lipid transport and metabolism	hypothetical protein ES288_D06G239100v1 [Gossypium darwinii]	molecular function: catalytic activity (GO:0003824);; cellular component: cell (GO:0005623);; cellular component: organelle (GO:0043226);; cellular component: cell part (GO:0044464);; biological process: metabolic process (GO:0008152);; biological process: cellular process (GO:0009987);; biological process: single-organism process (GO:0044699)	Sesquiterpenoid and triterpenoid biosynthesis (ko00909)	--
c91858.graph_c0	0	6.22	0	0	0	0	--	--	--	[G]	Carbohydrate transport and metabolism	Molecular Function: molecular_function (GO:0003674);; Molecular Function: catalytic activity (GO:0003824);; Molecular Function: glucose-6-phosphate dehydrogenase activity (GO:0004345);; Cellular Component: cellular_component (GO:0005575);; Cellular Component: intracellular (GO:0005622);; Cellular Component: obsolete cell (GO:0005623);; Cellular Component: cytoplasm (GO:0005737);; Cellular Compone…	K00036|9.2e-36|gab:108454063|K00036 glucose-6-phosphate 1-dehydrogenase [EC:1.1.1.49 1.1.1.363] | (RefSeq) glucose-6-phosphate 1-dehydrogenase, cytoplasmic isoform-like	[G]	Carbohydrate transport and metabolism	Glucose-6-phosphate dehydrogenase, C-terminal domain	Glucose-6-phosphate 1-dehydrogenase, cytoplasmic isoform OS=Solanum tuberosum OX=4113 GN=G6PDH PE=2 SV=1	Glucose-6-phosphate 1-dehydrogenase OS=Morella rubra OX=262757 GN=CJ030_MR6G025598 PE=3 SV=1	G	Carbohydrate transport and metabolism	Glucose-6-phosphate 1-dehydrogenase, cytoplasmic isoform 2 [Morella rubra]	molecular function: catalytic activity (GO:0003824);; biological process: metabolic process (GO:0008152);; biological process: single-organism process (GO:0044699);; cellular component: cell (GO:0005623);; cellular component: cell part (GO:0044464);; biological process: cellular process (GO:0009987);; cellular component: organelle (GO:0043226);; biological process: response to stimulus (GO:005089…	Pentose phosphate pathway (ko00030);; Glutathione metabolism (ko00480);; Carbon metabolism (ko01200)	--
c27898.graph_c0	0.19	0.27	1.77	0.27	0.23	0	--	--	--	--	--	--	K11752|2.1e-21|mcha:111018262|K11752 diaminohydroxyphosphoribosylaminopyrimidine deaminase / 5-amino-6-(5-phosphoribosylamino)uracil reductase [EC:3.5.4.26 1.1.1.193] | (RefSeq) riboflavin biosynthesis protein PYRR, chloroplastic-like	[R]	General function prediction only	--	Secreted RxLR effector protein 161 OS=Plasmopara viticola OX=143451 GN=RXLR161 PE=2 SV=1	Integrase catalytic domain-containing protein OS=Microthlaspi erraticum OX=1685480 GN=MERR_LOCUS15013 PE=4 SV=1	L	Replication, recombination and repair	PREDICTED: uncharacterized protein LOC105970659 [Erythranthe guttata]	--	Riboflavin metabolism (ko00740)	--
c35268.graph_c0	23.3	29.74	27.02	38.48	40.25	31.68	0.404506	-0.222267	normal	[C]	Energy production and conversion	Molecular Function: aconitate hydratase activity (GO:0003994);; Molecular Function: citrate dehydratase activity (GO:0047780);; Molecular Function: 4 iron, 4 sulfur cluster binding (GO:0051539);;	K01681|1.8e-90|ccav:112500894|K01681 aconitate hydratase [EC:4.2.1.3] | (RefSeq) aconitate hydratase, cytoplasmic	[AJ]	--	Aconitase family (aconitate hydratase)	Aconitate hydratase 3, mitochondrial OS=Arabidopsis thaliana OX=3702 GN=ACO3 PE=1 SV=2	Aconitate hydratase OS=Striga asiatica OX=4170 GN=STAS_09628 PE=3 SV=1	--	--	aconitate hydratase family protein [Striga asiatica]	molecular function: catalytic activity (GO:0003824);; molecular function: binding (GO:0005488)	Citrate cycle (TCA cycle) (ko00020);; Glyoxylate and dicarboxylate metabolism (ko00630);; Carbon metabolism (ko01200);; 2-Oxocarboxylic acid metabolism (ko01210);; Biosynthesis of amino acids (ko01230)	--
c88445.graph_c0	7.7	0	0	0	0	0	--	--	--	[E]	Amino acid transport and metabolism	Molecular Function: argininosuccinate synthase activity (GO:0004055);; Molecular Function: ATP binding (GO:0005524);; Biological Process: arginine biosynthetic process (GO:0006526);;	K01940|1.5e-30|bna:106375795|K01940 argininosuccinate synthase [EC:6.3.4.5] | (RefSeq) argininosuccinate synthase, chloroplastic	[E]	Amino acid transport and metabolism	Arginosuccinate synthase	Argininosuccinate synthase, chloroplastic OS=Arabidopsis thaliana OX=3702 GN=At4g24830 PE=1 SV=3	Citrulline--aspartate ligase OS=Noccaea caerulescens OX=107243 GN=LC_TR2685_c8_g1_i1_g.10410 PE=3 SV=1	E	Amino acid transport and metabolism	hypothetical protein DY000_02027265 [Brassica cretica]	molecular function: catalytic activity (GO:0003824);; molecular function: binding (GO:0005488);; biological process: metabolic process (GO:0008152);; biological process: cellular process (GO:0009987);; biological process: single-organism process (GO:0044699)	Arginine biosynthesis (ko00220);; Alanine, aspartate and glutamate metabolism (ko00250);; Biosynthesis of amino acids (ko01230)	--
c44896.graph_c1	2.05	2.98	2.9	1.91	1.69	1.37	0.00221431	-1.32866	down	--	--	Molecular Function: UDP-glycosyltransferase activity (GO:0008194);; Cellular Component: intracellular membrane-bounded organelle (GO:0043231);;	K00927|5.8e-62|ini:109182250|K00927 phosphoglycerate kinase [EC:2.7.2.3] | (RefSeq) uncharacterized LOC109182250	[GC]	--	--	UDP-glycosyltransferase 86A2 OS=Arabidopsis thaliana OX=3702 GN=UGT86A2 PE=2 SV=1	Glycosyltransferase OS=Erythranthe guttata OX=4155 GN=MIMGU_mgv1a005852mg PE=3 SV=1	--	--	UDP-glycosyltransferase 86A1-like [Sesamum indicum]	molecular function: catalytic activity (GO:0003824);; cellular component: cell (GO:0005623);; cellular component: organelle (GO:0043226);; cellular component: cell part (GO:0044464)	Glycolysis / Gluconeogenesis (ko00010);; Carbon fixation in photosynthetic organisms (ko00710);; Carbon metabolism (ko01200);; Biosynthesis of amino acids (ko01230)	LOC105174273
c74544.graph_c0	0	0	0.24	0.51	0	0.24	--	--	--	[QV]	--	Molecular Function: monooxygenase activity (GO:0004497);; Molecular Function: iron ion binding (GO:0005506);; Molecular Function: oxidoreductase activity, acting on paired donors, with incorporation or reduction of molecular oxygen (GO:0016705);; Molecular Function: heme binding (GO:0020037);;	K15747|1.1e-83|bna:106414823|K15747 beta-ring hydroxylase [EC:1.14.-.-] | (RefSeq) protein LUTEIN DEFICIENT 5, chloroplastic	[QI]	--	Cytochrome P450	Protein LUTEIN DEFICIENT 5, chloroplastic OS=Arabidopsis thaliana OX=3702 GN=CYP97A3 PE=1 SV=1	Uncharacterized protein OS=Brassica oleracea OX=3712 GN=BOLC8T48109H PE=3 SV=1	Q	Secondary metabolites biosynthesis, transport and catabolism	PREDICTED: protein LUTEIN DEFICIENT 5, chloroplastic [Brassica oleracea var. oleracea]	biological process: metabolic process (GO:0008152);; biological process: single-organism process (GO:0044699);; molecular function: catalytic activity (GO:0003824);; molecular function: binding (GO:0005488)	Carotenoid biosynthesis (ko00906)	LOC106311963
c90498.graph_c0	0.59	0.96	0	0	0	0	--	--	--	--	--	Molecular Function: iron ion binding (GO:0005506);; Cellular Component: integral component of membrane (GO:0016021);; Molecular Function: oxidoreductase activity, acting on paired donors, with incorporation or reduction of molecular oxygen (GO:0016705);; Molecular Function: heme binding (GO:0020037);;	K00627|3.3e-37|cqi:110721396|K00627 pyruvate dehydrogenase E2 component (dihydrolipoamide acetyltransferase) [EC:2.3.1.12] | (RefSeq) dihydrolipoyllysine-residue acetyltransferase component 2 of pyruvate dehydrogenase complex, mitochondrial-like isoform X1	[QI]	--	--	Cytochrome P450 704C1 OS=Pinus taeda OX=3352 GN=CYP704C1 PE=2 SV=1	Cytochrome P450 family protein OS=Striga asiatica OX=4170 GN=STAS_35292 PE=3 SV=1	Q	Secondary metabolites biosynthesis, transport and catabolism	cytochrome P450 704C1 [Sesamum indicum]	molecular function: binding (GO:0005488);; cellular component: membrane (GO:0016020);; cellular component: membrane part (GO:0044425);; biological process: metabolic process (GO:0008152);; biological process: single-organism process (GO:0044699);; molecular function: catalytic activity (GO:0003824)	Glycolysis / Gluconeogenesis (ko00010);; Citrate cycle (TCA cycle) (ko00020);; Pyruvate metabolism (ko00620);; Carbon metabolism (ko01200)	LOC105174253
c77998.graph_c0	0	0	0	0	4	0	--	--	--	[F]	Nucleotide transport and metabolism	Molecular Function: structural constituent of ribosome (GO:0003735);; Molecular Function: phosphoribosylformylglycinamidine synthase activity (GO:0004642);; Cellular Component: cytoplasm (GO:0005737);; Cellular Component: ribosome (GO:0005840);; Biological Process: 'de novo' IMP biosynthetic process (GO:0006189);; Biological Process: translation (GO:0006412);; Biological Process: glutamine metabo…	K01952|3.4e-48|bna:106354339|K01952 phosphoribosylformylglycinamidine synthase [EC:6.3.5.3] | (RefSeq) probable phosphoribosylformylglycinamidine synthase, chloroplastic/mitochondrial	[F]	Nucleotide transport and metabolism	CobB/CobQ-like glutamine amidotransferase domain	Probable phosphoribosylformylglycinamidine synthase, chloroplastic/mitochondrial OS=Arabidopsis thaliana OX=3702 GN=At1g74260 PE=2 SV=3	Formylglycinamide ribonucleotide amidotransferase OS=Brassica rapa subsp. pekinensis OX=51351 PE=3 SV=1	F	Nucleotide transport and metabolism	hypothetical protein F2Q69_00050373 [Brassica cretica]	molecular function: structural molecule activity (GO:0005198);; molecular function: catalytic activity (GO:0003824);; cellular component: cell (GO:0005623);; cellular component: cell part (GO:0044464);; cellular component: macromolecular complex (GO:0032991);; cellular component: organelle (GO:0043226);; biological process: metabolic process (GO:0008152);; biological process: cellular process (GO…	Purine metabolism (ko00230)	--
c76134.graph_c0	0	2.44	0	1.36	0	0	--	--	--	--	--	Molecular Function: phospholipase D activity (GO:0004630);; Molecular Function: calcium ion binding (GO:0005509);; Cellular Component: plasma membrane (GO:0005886);; Biological Process: phospholipid catabolic process (GO:0009395);; Biological Process: phosphatidylcholine metabolic process (GO:0046470);; Molecular Function: N-acylphosphatidylethanolamine-specific phospholipase D activity (GO:00702…	K01115|1.3e-56|ghi:107914161|K01115 phospholipase D1/2 [EC:3.1.4.4] | (RefSeq) phospholipase D alpha 1	[I]	Lipid transport and metabolism	--	Phospholipase D alpha 2 OS=Arabidopsis thaliana OX=3702 GN=PLDALPHA2 PE=2 SV=1	Phospholipase D OS=Gossypium hirsutum OX=3635 GN=LOC107914161 PE=3 SV=1	I	Lipid transport and metabolism	PREDICTED: phospholipase D alpha 1 [Gossypium hirsutum]	molecular function: catalytic activity (GO:0003824);; molecular function: binding (GO:0005488);; cellular component: cell (GO:0005623);; cellular component: membrane (GO:0016020);; cellular component: cell part (GO:0044464);; biological process: metabolic process (GO:0008152);; biological process: cellular process (GO:0009987);; biological process: single-organism process (GO:0044699)	Glycerophospholipid metabolism (ko00564);; Ether lipid metabolism (ko00565);; Endocytosis (ko04144)	LOC107914161
c28564.graph_c0	0	7.4	0	0	0	0	--	--	--	--	--	Molecular Function: farnesyltranstransferase activity (GO:0004311);; Cellular Component: mitochondrion (GO:0005739);; Biological Process: heme biosynthetic process (GO:0006783);; Molecular Function: protoheme IX farnesyltransferase activity (GO:0008495);; Cellular Component: integral component of membrane (GO:0016021);; Biological Process: cellular respiration (GO:0045333);; Biological Process: h…	K02257|2.8e-12|bna:106429304|K02257 heme o synthase [EC:2.5.1.141] | (RefSeq) protoheme IX farnesyltransferase, mitochondrial	[H]	Coenzyme transport and metabolism	--	Protoheme IX farnesyltransferase, mitochondrial OS=Arabidopsis thaliana OX=3702 GN=COX10 PE=2 SV=4	Heme O synthase OS=Brassica rapa subsp. pekinensis OX=51351 PE=3 SV=1	H	Coenzyme transport and metabolism	protoheme IX farnesyltransferase, mitochondrial [Brassica rapa]	molecular function: catalytic activity (GO:0003824);; cellular component: cell (GO:0005623);; cellular component: organelle (GO:0043226);; cellular component: cell part (GO:0044464);; biological process: metabolic process (GO:0008152);; biological process: cellular process (GO:0009987);; biological process: single-organism process (GO:0044699);; cellular component: membrane (GO:0016020);; cellula…	Oxidative phosphorylation (ko00190);; Porphyrin and chlorophyll metabolism (ko00860)	LOC103866143
c55571.graph_c1	3.79	4.26	4.37	0.74	0.66	0.64	9.8829e-66	-3.27489	down	--	--	Molecular Function: DNA binding (GO:0003677);; Molecular Function: calmodulin binding (GO:0005516);;	K01762|4.9e-20|psom:113293991|K01762 1-aminocyclopropane-1-carboxylate synthase [EC:4.4.1.14] | (RefSeq) 1-aminocyclopropane-1-carboxylate synthase 7-like	--	--	Protein of unknown function (DUF 659)	--	Calmodulin-binding protein OS=Trema orientale OX=63057 GN=TorRG33x02_029120 PE=3 SV=1	--	--	uncharacterized protein LOC112038352 [Quercus suber]	molecular function: binding (GO:0005488)	Cysteine and methionine metabolism (ko00270)	LOC112038352
c41733.graph_c0	0.62	0.24	0.18	0.98	0.86	1.24	0.31799	0.812947	normal	[C]	Energy production and conversion	Molecular Function: pyruvate dehydrogenase (acetyl-transferring) activity (GO:0004739);; Biological Process: acetyl-CoA biosynthetic process from pyruvate (GO:0006086);;	K00162|8.3e-187|sind:105165509|K00162 pyruvate dehydrogenase E1 component beta subunit [EC:1.2.4.1] | (RefSeq) pyruvate dehydrogenase E1 component subunit beta	[C]	Energy production and conversion	Transketolase, pyrimidine binding domain;; Transketolase, C-terminal domain	Pyruvate dehydrogenase E1 component subunit beta-3, chloroplastic OS=Arabidopsis thaliana OX=3702 GN=E1-BETA-2 PE=1 SV=1	Pyruvate dehydrogenase E1 component subunit beta OS=Handroanthus impetiginosus OX=429701 GN=CDL12_11472 PE=4 SV=1	C	Energy production and conversion	Pyruvate dehydrogenase E1, beta subunit [Handroanthus impetiginosus]	biological process: metabolic process (GO:0008152);; biological process: single-organism process (GO:0044699);; molecular function: catalytic activity (GO:0003824);; biological process: cellular process (GO:0009987)	Glycolysis / Gluconeogenesis (ko00010);; Citrate cycle (TCA cycle) (ko00020);; Pyruvate metabolism (ko00620);; Carbon metabolism (ko01200)	--
c55408.graph_c0	7.28	5.02	2.92	6.9	7.17	6.47	0.582676	-0.221238	normal	--	--	Molecular Function: purine nucleoside transmembrane transporter activity (GO:0015211);; Cellular Component: integral component of membrane (GO:0016021);;	K00850|8.1e-09|cpap:110822059|K00850 6-phosphofructokinase 1 [EC:2.7.1.11] | (RefSeq) ATP-dependent 6-phosphofructokinase 6-like	--	--	Purine nucleobase transmembrane transport;; Purine nucleobase transmembrane transport	Purine permease 21 OS=Arabidopsis thaliana OX=3702 GN=PUP21 PE=2 SV=2	Uncharacterized protein OS=Erythranthe guttata OX=4155 GN=MIMGU_mgv1a007969mg PE=3 SV=1	S	Function unknown	probable purine permease 10 isoform X2 [Sesamum indicum]	biological process: single-organism process (GO:0044699);; biological process: localization (GO:0051179);; molecular function: transporter activity (GO:0005215);; cellular component: membrane (GO:0016020);; cellular component: membrane part (GO:0044425)	Glycolysis / Gluconeogenesis (ko00010);; Pentose phosphate pathway (ko00030);; Fructose and mannose metabolism (ko00051);; Galactose metabolism (ko00052);; Carbon metabolism (ko01200);; Biosynthesis of amino acids (ko01230);; RNA degradation (ko03018)	LOC105175678
c21288.graph_c0	0.25	0	0	0.35	0.59	0.16	--	--	--	[E]	Amino acid transport and metabolism	Molecular Function: aspartate kinase activity (GO:0004072);; Molecular Function: homoserine dehydrogenase activity (GO:0004412);; Biological Process: aspartate family amino acid biosynthetic process (GO:0009067);; Biological Process: homoserine biosynthetic process (GO:0009090);; Molecular Function: NADP binding (GO:0050661);;	K12524|2.3e-99|bna:106354754|K12524 bifunctional aspartokinase / homoserine dehydrogenase 1 [EC:2.7.2.4 1.1.1.3] | (RefSeq) bifunctional aspartokinase/homoserine dehydrogenase 2, chloroplastic-like	--	--	ACT domain;; ACT domain	Bifunctional aspartokinase/homoserine dehydrogenase 2, chloroplastic OS=Arabidopsis thaliana OX=3702 GN=AKHSDH2 PE=1 SV=1	Aspartokinase OS=Brassica rapa subsp. pekinensis OX=51351 PE=3 SV=1	E	Amino acid transport and metabolism	hypothetical protein BRARA_A01068 [Brassica rapa]	biological process: metabolic process (GO:0008152);; biological process: cellular process (GO:0009987);; molecular function: catalytic activity (GO:0003824);; biological process: single-organism process (GO:0044699);; molecular function: binding (GO:0005488)	Glycine, serine and threonine metabolism (ko00260);; Monobactam biosynthesis (ko00261);; Cysteine and methionine metabolism (ko00270);; Lysine biosynthesis (ko00300);; Biosynthesis of amino acids (ko01230)	--
c74935.graph_c0	0.86	1.49	0	0	0	0	--	--	--	--	--	Molecular Function: mRNA binding (GO:0003729);;	K00025|1.8e-18|qsu:112039751|K00025 malate dehydrogenase [EC:1.1.1.37] | (RefSeq) malate dehydrogenase, cytoplasmic-like	[R]	General function prediction only	--	--	RRM domain-containing protein OS=Brassica rapa subsp. pekinensis OX=51351 PE=4 SV=1	A	RNA processing and modification	RNA-binding protein 42 [Brassica rapa]	molecular function: binding (GO:0005488)	Citrate cycle (TCA cycle) (ko00020);; Cysteine and methionine metabolism (ko00270);; Pyruvate metabolism (ko00620);; Glyoxylate and dicarboxylate metabolism (ko00630);; Carbon fixation in photosynthetic organisms (ko00710);; Carbon metabolism (ko01200)	LOC103848913
c70444.graph_c0	0	0	0	0.96	0	1.66	--	--	--	--	--	Molecular Function: catalytic activity (GO:0003824);;	K08695|8.5e-17|egu:105035639|K08695 anthocyanidin reductase [EC:1.3.1.77] | (RefSeq) anthocyanidin reductase ((2S)-flavan-3-ol-forming)	[V]	Defense mechanisms	--	Putative anthocyanidin reductase OS=Ginkgo biloba OX=3311 PE=2 SV=1	dihydroflavonol-4-reductase-like OS=Juglans regia OX=51240 GN=LOC109010133 PE=4 SV=1	V	Defense mechanisms	putative anthocyanidin reductase [Quercus suber]	molecular function: catalytic activity (GO:0003824)	Flavonoid biosynthesis (ko00941)	LOC111982903
c52083.graph_c0	0.08	0	0	0.45	0.44	0.34	--	--	--	[G]	Carbohydrate transport and metabolism	Biological Process: carbohydrate metabolic process (GO:0005975);; Molecular Function: beta-glucosidase activity (GO:0008422);;	K01188|4.3e-164|vvi:100267338|K01188 beta-glucosidase [EC:3.2.1.21] | (RefSeq) beta-glucosidase 12	[G]	Carbohydrate transport and metabolism	Glycosyl hydrolase family 1;; Protein phosphatase 2C	Beta-glucosidase 12 OS=Oryza sativa subsp. indica OX=39946 GN=BGLU12 PE=3 SV=1	Uncharacterized protein (Fragment) OS=Erythranthe guttata OX=4155 GN=MIMGU_mgv1a019285mg PE=3 SV=1	G	Carbohydrate transport and metabolism	PREDICTED: beta-glucosidase 13-like isoform X2 [Erythranthe guttata]	biological process: metabolic process (GO:0008152);; molecular function: catalytic activity (GO:0003824)	Cyanoamino acid metabolism (ko00460);; Starch and sucrose metabolism (ko00500);; Phenylpropanoid biosynthesis (ko00940)	LOC105951330
c63689.graph_c0	0	0	0	2.84	0.73	0	--	--	--	[E]	Amino acid transport and metabolism	Molecular Function: tryptophan synthase activity (GO:0004834);;	K01696|5.3e-19|oeu:111402434|K01696 tryptophan synthase beta chain [EC:4.2.1.20] | (RefSeq) tryptophan synthase beta chain 1-like	[E]	Amino acid transport and metabolism	--	Tryptophan synthase beta chain 2, chloroplastic OS=Camptotheca acuminata OX=16922 GN=TSB PE=2 SV=1	Tryptophan synthase OS=Striga asiatica OX=4170 GN=STAS_30445 PE=3 SV=1	E	Amino acid transport and metabolism	PREDICTED: tryptophan synthase beta chain 1 [Erythranthe guttata]	biological process: metabolic process (GO:0008152);; biological process: cellular process (GO:0009987);; biological process: single-organism process (GO:0044699);; molecular function: catalytic activity (GO:0003824)	Glycine, serine and threonine metabolism (ko00260);; Phenylalanine, tyrosine and tryptophan biosynthesis (ko00400);; Biosynthesis of amino acids (ko01230)	LOC105968952
c74463.graph_c0	0	0	0	0	0	2.28	--	--	--	--	--	Molecular Function: UDP-glycosyltransferase activity (GO:0008194);;	K12930|3.5e-40|qsu:112012601|K12930 anthocyanidin 3-O-glucosyltransferase [EC:2.4.1.115] | (RefSeq) anthocyanidin 3-O-glucosyltransferase 7-like	[GC]	--	--	Flavonoid 3-O-glucosyltransferase OS=Medicago truncatula OX=3880 GN=UGT78G1 PE=1 SV=1	Glycosyltransferase OS=Juglans regia OX=51240 GN=LOC108983902 PE=3 SV=1	--	--	anthocyanidin 3-O-glucosyltransferase 7-like [Juglans regia]	molecular function: catalytic activity (GO:0003824)	Anthocyanin biosynthesis (ko00942)	LOC108983902
c36580.graph_c0	0.32	0.47	0.71	0.1	0.16	0.27	0.0219107	-2.00739	normal	[G]	Carbohydrate transport and metabolism	Molecular Function: fructose-bisphosphate aldolase activity (GO:0004332);; Cellular Component: cytosol (GO:0005829);; Biological Process: glycolytic process (GO:0006096);; Biological Process: fructose 1,6-bisphosphate metabolic process (GO:0030388);;	K01623|2.5e-199|ghi:107895164|K01623 fructose-bisphosphate aldolase, class I [EC:4.1.2.13] | (RefSeq) fructose-bisphosphate aldolase, cytoplasmic isozyme 1-like	[G]	Carbohydrate transport and metabolism	Fructose-bisphosphate aldolase class-I	Fructose-bisphosphate aldolase, cytoplasmic isozyme 1 OS=Pisum sativum OX=3888 PE=2 SV=1	Fructose-bisphosphate aldolase OS=Gossypium hirsutum OX=3635 GN=LOC107895164 PE=3 SV=1	G	Carbohydrate transport and metabolism	PREDICTED: fructose-bisphosphate aldolase, cytoplasmic isozyme 1-like [Gossypium hirsutum]	molecular function: catalytic activity (GO:0003824);; cellular component: cell (GO:0005623);; cellular component: cell part (GO:0044464);; biological process: metabolic process (GO:0008152);; biological process: cellular process (GO:0009987);; biological process: single-organism process (GO:0044699)	Glycolysis / Gluconeogenesis (ko00010);; Pentose phosphate pathway (ko00030);; Fructose and mannose metabolism (ko00051);; Carbon fixation in photosynthetic organisms (ko00710);; Carbon metabolism (ko01200);; Biosynthesis of amino acids (ko01230)	LOC107895164
c71154.graph_c0	0	0	0	0	0	2.26	--	--	--	[C]	Energy production and conversion	Molecular Function: nucleotide binding (GO:0000166);; Molecular Function: molecular_function (GO:0003674);; Molecular Function: catalytic activity (GO:0003824);; Molecular Function: citrate (Si)-synthase activity (GO:0004108);; Molecular Function: binding (GO:0005488);; Molecular Function: ATP binding (GO:0005524);; Cellular Component: cellular_component (GO:0005575);; Cellular Component: cell wa…	K01647|9.5e-43|jre:109020222|K01647 citrate synthase [EC:2.3.3.1] | (RefSeq) citrate synthase, mitochondrial	[C]	Energy production and conversion	Citrate synthase, C-terminal domain	Citrate synthase, mitochondrial OS=Citrus maxima OX=37334 GN=CIT PE=2 SV=1	Citrate synthase OS=Morella rubra OX=262757 GN=CJ030_MR1G008856 PE=3 SV=1	C	Energy production and conversion	Citrate synthase, mitochondrial [Morella rubra]	molecular function: binding (GO:0005488);; molecular function: catalytic activity (GO:0003824);; cellular component: cell (GO:0005623);; cellular component: cell part (GO:0044464);; cellular component: organelle (GO:0043226);; cellular component: membrane-enclosed lumen (GO:0031974);; cellular component: organelle part (GO:0044422);; biological process: metabolic process (GO:0008152);; biological…	Citrate cycle (TCA cycle) (ko00020);; Glyoxylate and dicarboxylate metabolism (ko00630);; Carbon metabolism (ko01200);; 2-Oxocarboxylic acid metabolism (ko01210);; Biosynthesis of amino acids (ko01230)	--
c54667.graph_c2	42.62	38.38	30.51	0.44	0.22	0.41	4.96524e-66	-7.22518	down	[H]	Coenzyme transport and metabolism	Biological Process: methylation (GO:0032259);; Molecular Function: tocopherol O-methyltransferase activity (GO:0050342);;	K05928|5.1e-144|sind:105174312|K05928 tocopherol O-methyltransferase [EC:2.1.1.95] | (RefSeq) probable tocopherol O-methyltransferase, chloroplastic	[IR]	--	Methyltransferase domain;; Methyltransferase domain;; Methyltransferase domain;; Methyltransferase domain;; Mycolic acid cyclopropane synthetase;; Methyltransferase domain;; ubiE/COQ5 methyltransferase family	Probable tocopherol O-methyltransferase, chloroplastic OS=Oryza sativa subsp. japonica OX=39947 GN=VTE4 PE=2 SV=1	SAM-dependent methyltransferase OS=Handroanthus impetiginosus OX=429701 GN=CDL12_18690 PE=3 SV=1	H	Coenzyme transport and metabolism	SAM-dependent methyltransferase [Handroanthus impetiginosus]	biological process: metabolic process (GO:0008152);; molecular function: catalytic activity (GO:0003824)	Ubiquinone and other terpenoid-quinone biosynthesis (ko00130)	--
c52834.graph_c0	0.72	1.54	0.87	0.98	1.52	1.34	0.632391	-0.352764	normal	--	--	Molecular Function: iron ion binding (GO:0005506);; Biological Process: lipid biosynthetic process (GO:0008610);; Cellular Component: integral component of membrane (GO:0016021);; Molecular Function: oxidoreductase activity (GO:0016491);;	K15404|2.0e-26|sind:105167221|K15404 aldehyde decarbonylase [EC:4.1.99.5] | (RefSeq) protein ECERIFERUM 1-like	--	--	WAX2 C-terminal domain	Very-long-chain aldehyde decarbonylase CER1 OS=Arabidopsis thaliana OX=3702 GN=CER1 PE=1 SV=1	Uncharacterized protein OS=Solanum lycopersicum OX=4081 PE=3 SV=1	S	Function unknown	Protein CER1-like 1 [Hibiscus syriacus]	molecular function: binding (GO:0005488);; biological process: metabolic process (GO:0008152);; biological process: single-organism process (GO:0044699);; cellular component: membrane (GO:0016020);; cellular component: membrane part (GO:0044425);; molecular function: catalytic activity (GO:0003824)	Cutin, suberine and wax biosynthesis (ko00073)	--
c56602.graph_c0	0.63	0.61	0.78	0.28	0.33	0.31	0.0173044	-1.70413	normal	--	--	Molecular Function: nucleic acid binding (GO:0003676);; Molecular Function: RNA-directed DNA polymerase activity (GO:0003964);; Biological Process: DNA integration (GO:0015074);; Molecular Function: ADP binding (GO:0043531);;	K12447|6.2e-72|thj:104808371|K12447 UDP-sugar pyrophosphorylase [EC:2.7.7.64] | (RefSeq) uncharacterized protein LOC104808371	[R]	General function prediction only	Reverse transcriptase (RNA-dependent DNA polymerase)	Retrovirus-related Pol polyprotein from transposon RE2 OS=Arabidopsis thaliana OX=3702 GN=RE2 PE=4 SV=1	Putative RNA-directed DNA polymerase OS=Rosa chinensis OX=74649 GN=RchiOBHm_Chr4g0418881 PE=4 SV=1	L	Replication, recombination and repair	uncharacterized protein LOC112199378 [Rosa chinensis]	molecular function: binding (GO:0005488);; biological process: metabolic process (GO:0008152);; biological process: cellular process (GO:0009987);; molecular function: catalytic activity (GO:0003824)	Pentose and glucuronate interconversions (ko00040);; Galactose metabolism (ko00052);; Ascorbate and aldarate metabolism (ko00053);; Amino sugar and nucleotide sugar metabolism (ko00520)	--
c1067.graph_c0	0.14	0.4	0	0.6	0.5	0.37	--	--	--	[G]	Carbohydrate transport and metabolism	Molecular Function: magnesium ion binding (GO:0000287);; Biological Process: carbohydrate metabolic process (GO:0005975);; Molecular Function: intramolecular transferase activity, phosphotransferases (GO:0016868);;	K01835|8.6e-72|bna:106398336|K01835 phosphoglucomutase [EC:5.4.2.2] | (RefSeq) phosphoglucomutase, chloroplastic-like	[G]	Carbohydrate transport and metabolism	Phosphoglucomutase/phosphomannomutase, alpha/beta/alpha domain I	Phosphoglucomutase, chloroplastic OS=Brassica napus OX=3708 GN=PGMP PE=2 SV=1	Phosphoglucomutase (alpha-D-glucose-1,6-bisphosphate-dependent) (Fragment) OS=Brassica cretica OX=69181 GN=DY000_00007144 PE=3 SV=1	G	Carbohydrate transport and metabolism	unnamed protein product, partial [Brassica oleracea]	molecular function: binding (GO:0005488);; biological process: metabolic process (GO:0008152);; molecular function: catalytic activity (GO:0003824)	Glycolysis / Gluconeogenesis (ko00010);; Pentose phosphate pathway (ko00030);; Galactose metabolism (ko00052);; Purine metabolism (ko00230);; Starch and sucrose metabolism (ko00500);; Amino sugar and nucleotide sugar metabolism (ko00520)	--
c33568.graph_c0	0.3	0.9	1.26	0.93	0.75	1.26	--	--	--	--	--	Molecular Function: metal ion binding (GO:0046872);; Molecular Function: C-19 gibberellin 2-beta-dioxygenase activity (GO:0052634);;	K04125|7.0e-42|sind:105167292|K04125 gibberellin 2beta-dioxygenase [EC:1.14.11.13] | (RefSeq) gibberellin 2-beta-dioxygenase	[QR]	--	non-haem dioxygenase in morphine synthesis N-terminal	Gibberellin 2-beta-dioxygenase OS=Phaseolus coccineus OX=3886 GN=GA2OX1 PE=2 SV=1	Putative gibberellin 2-beta-dioxygenase OS=Davidia involucrata OX=16924 GN=Din_047397 PE=3 SV=1	Q	Secondary metabolites biosynthesis, transport and catabolism	gibberellin 2-beta-dioxygenase [Sesamum indicum]	molecular function: binding (GO:0005488);; biological process: metabolic process (GO:0008152);; biological process: single-organism process (GO:0044699);; molecular function: catalytic activity (GO:0003824)	Diterpenoid biosynthesis (ko00904)	LOC105167292
c65759.graph_c0	0.1	0	0	0	0	1.17	--	--	--	[C]	Energy production and conversion	Molecular Function: molecular_function (GO:0003674);; Molecular Function: catalytic activity (GO:0003824);; Molecular Function: aldehyde dehydrogenase (NAD+) activity (GO:0004029);; Cellular Component: cellular_component (GO:0005575);; Cellular Component: intracellular (GO:0005622);; Cellular Component: obsolete cell (GO:0005623);; Cellular Component: cytoplasm (GO:0005737);; Cellular Component: …	K00128|3.5e-88|jre:108985392|K00128 aldehyde dehydrogenase (NAD+) [EC:1.2.1.3] | (RefSeq) aldehyde dehydrogenase family 3 member F1-like isoform X1	[C]	Energy production and conversion	Aldehyde dehydrogenase family	Aldehyde dehydrogenase family 3 member F1 OS=Arabidopsis thaliana OX=3702 GN=ALDH3F1 PE=2 SV=2	Aldehyde dehydrogenase OS=Morella rubra OX=262757 GN=CJ030_MR1G023282 PE=3 SV=1	C	Energy production and conversion	Aldehyde dehydrogenase family 3 member F1 [Morella rubra]	molecular function: catalytic activity (GO:0003824);; biological process: metabolic process (GO:0008152);; biological process: single-organism process (GO:0044699);; cellular component: cell (GO:0005623);; cellular component: cell part (GO:0044464);; cellular component: organelle (GO:0043226);; cellular component: membrane (GO:0016020)	Glycolysis / Gluconeogenesis (ko00010);; Ascorbate and aldarate metabolism (ko00053);; Fatty acid degradation (ko00071);; Valine, leucine and isoleucine degradation (ko00280);; Lysine degradation (ko00310);; Arginine and proline metabolism (ko00330);; Histidine metabolism (ko00340);; Tryptophan metabolism (ko00380);; beta-Alanine metabolism (ko00410);; Glycerolipid metabolism (ko00561);; Pyruvate…	--
c47556.graph_c0	2.96	4.94	5.81	7.07	4.46	4.93	0.393851	-0.410801	normal	--	--	Molecular Function: nucleic acid binding (GO:0003676);; Molecular Function: zinc ion binding (GO:0008270);; Biological Process: DNA integration (GO:0015074);;	K12447|1.8e-44|thj:104808371|K12447 UDP-sugar pyrophosphorylase [EC:2.7.7.64] | (RefSeq) uncharacterized protein LOC104808371	[R]	General function prediction only	Reverse transcriptase (RNA-dependent DNA polymerase)	Retrovirus-related Pol polyprotein from transposon TNT 1-94 OS=Nicotiana tabacum OX=4097 PE=2 SV=1	Retrovirus-related Pol polyprotein from transposon TNT 1-94 OS=Vitis vinifera OX=29760 GN=POLX_2571 PE=4 SV=1	T	Signal transduction mechanisms	Retrovirus-related Pol polyprotein from transposon TNT 1-94 [Vitis vinifera]	molecular function: binding (GO:0005488);; biological process: metabolic process (GO:0008152);; biological process: cellular process (GO:0009987)	Pentose and glucuronate interconversions (ko00040);; Galactose metabolism (ko00052);; Ascorbate and aldarate metabolism (ko00053);; Amino sugar and nucleotide sugar metabolism (ko00520)	--
c45572.graph_c0	5.37	3.38	4.56	4.07	5.59	4.38	0.0701167	-0.59607	normal	[O]	Posttranslational modification, protein turnover, chaperones	Cellular Component: chloroplast (GO:0009507);; Cellular Component: chloroplast thylakoid membrane (GO:0009535);; Biological Process: cytochrome b6f complex assembly (GO:0010190);; Molecular Function: oxidoreductase activity, acting on a sulfur group of donors, disulfide as acceptor (GO:0016671);;	K01723|5.6e-84|psom:113291501|K01723 hydroperoxide dehydratase [EC:4.2.1.92] | (RefSeq) allene oxide synthase-like	[O]	Posttranslational modification, protein turnover, chaperones	Thioredoxin;; Thioredoxin-like;; Thioredoxin-like domain;; Thioredoxin-like;; AhpC/TSA family	Thioredoxin-like protein HCF164, chloroplastic OS=Oryza sativa subsp. japonica OX=39947 GN=Os03g0767500 PE=2 SV=1	Thioredoxin domain-containing protein OS=Erythranthe guttata OX=4155 GN=MIMGU_mgv1a011778mg PE=4 SV=1	O	Posttranslational modification, protein turnover, chaperones	thioredoxin-like protein HCF164, chloroplastic isoform X2 [Sesamum indicum]	cellular component: cell (GO:0005623);; cellular component: organelle (GO:0043226);; cellular component: cell part (GO:0044464);; cellular component: membrane (GO:0016020);; cellular component: organelle part (GO:0044422);; biological process: cellular process (GO:0009987);; biological process: cellular component organization or biogenesis (GO:0071840);; biological process: metabolic process (GO:…	alpha-Linolenic acid metabolism (ko00592)	LOC105167475
c66471.graph_c0	0.12	0.17	0	0.17	0	0.78	--	--	--	[E]	Amino acid transport and metabolism	Molecular Function: 3-dehydroquinate synthase activity (GO:0003856);; Cellular Component: cytoplasm (GO:0005737);; Biological Process: aromatic amino acid family biosynthetic process (GO:0009073);; Biological Process: chorismate biosynthetic process (GO:0009423);;	K01735|2.6e-82|jcu:105647120|K01735 3-dehydroquinate synthase [EC:4.2.3.4] | (RefSeq) 3-dehydroquinate synthase, chloroplastic	[E]	Amino acid transport and metabolism	3-dehydroquinate synthase	3-dehydroquinate synthase, chloroplastic OS=Actinidia chinensis var. chinensis OX=1590841 GN=DHQS PE=1 SV=3	DHQ_synthase domain-containing protein OS=Jatropha curcas OX=180498 GN=JCGZ_25385 PE=3 SV=1	E	Amino acid transport and metabolism	3-dehydroquinate synthase, chloroplastic [Jatropha curcas]	molecular function: catalytic activity (GO:0003824);; cellular component: cell (GO:0005623);; cellular component: cell part (GO:0044464);; biological process: metabolic process (GO:0008152);; biological process: cellular process (GO:0009987);; biological process: single-organism process (GO:0044699)	Phenylalanine, tyrosine and tryptophan biosynthesis (ko00400);; Biosynthesis of amino acids (ko01230)	LOC105647120
c16257.graph_c0	0.15	0	0.15	0	0	0	--	--	--	--	--	Molecular Function: nucleic acid binding (GO:0003676);; Biological Process: DNA integration (GO:0015074);; Molecular Function: racemase and epimerase activity, acting on amino acids and derivatives (GO:0016855);;	K12447|2.4e-68|thj:104808371|K12447 UDP-sugar pyrophosphorylase [EC:2.7.7.64] | (RefSeq) uncharacterized protein LOC104808371	[R]	General function prediction only	Reverse transcriptase (RNA-dependent DNA polymerase)	Retrovirus-related Pol polyprotein from transposon RE1 OS=Arabidopsis thaliana OX=3702 GN=RE1 PE=2 SV=1	Copia protein OS=Vitis vinifera OX=29760 GN=GIP_46 PE=4 SV=1	L	Replication, recombination and repair	Copia protein [Vitis vinifera]	molecular function: binding (GO:0005488);; biological process: metabolic process (GO:0008152);; biological process: cellular process (GO:0009987);; molecular function: catalytic activity (GO:0003824)	Pentose and glucuronate interconversions (ko00040);; Galactose metabolism (ko00052);; Ascorbate and aldarate metabolism (ko00053);; Amino sugar and nucleotide sugar metabolism (ko00520)	--
c1.graph_c0	0	0	0	0	0	0.85	--	--	--	--	--	Biological Process: reproduction (GO:0000003);; Biological Process: developmental process involved in reproduction (GO:0003006);; Molecular Function: molecular_function (GO:0003674);; Molecular Function: catalytic activity (GO:0003824);; Molecular Function: acetyl-CoA carboxylase activity (GO:0003989);; Cellular Component: cellular_component (GO:0005575);; Cellular Component: obsolete cell (GO:00…	K11262|1.1e-96|jre:109012459|K11262 acetyl-CoA carboxylase / biotin carboxylase 1 [EC:6.4.1.2 6.3.4.14 2.1.3.15] | (RefSeq) acetyl-CoA carboxylase 1-like	[I]	Lipid transport and metabolism	Carboxyl transferase domain	Acetyl-CoA carboxylase 1 OS=Arabidopsis thaliana OX=3702 GN=ACC1 PE=1 SV=1	Acetyl-CoA carboxylase OS=Morella rubra OX=262757 GN=CJ030_MR0G012573 PE=4 SV=1	I	Lipid transport and metabolism	Acetyl-CoA carboxylase 1 [Morella rubra]	biological process: reproduction (GO:0000003);; biological process: reproductive process (GO:0022414);; biological process: developmental process (GO:0032502);; molecular function: catalytic activity (GO:0003824);; cellular component: cell (GO:0005623);; cellular component: membrane (GO:0016020);; cellular component: cell part (GO:0044464);; biological process: metabolic process (GO:0008152);; bi…	Fatty acid biosynthesis (ko00061);; Pyruvate metabolism (ko00620);; Propanoate metabolism (ko00640);; Fatty acid metabolism (ko01212)	--
c52123.graph_c1	2.05	2.61	1.71	1.98	2.75	2.22	0.243135	-0.52963	normal	[G]	Carbohydrate transport and metabolism	Molecular Function: 6-phosphofructokinase activity (GO:0003872);; Molecular Function: ATP binding (GO:0005524);; Cellular Component: cytosol (GO:0005829);; Molecular Function: phosphofructokinase activity (GO:0008443);; Biological Process: response to glucose (GO:0009749);; Biological Process: photosynthesis (GO:0015979);; Molecular Function: metal ion binding (GO:0046872);; Molecular Function: d…	K00895|6.5e-208|sind:105158858|K00895 diphosphate-dependent phosphofructokinase [EC:2.7.1.90] | (RefSeq) pyrophosphate--fructose 6-phosphate 1-phosphotransferase subunit alpha	[G]	Carbohydrate transport and metabolism	--	Pyrophosphate--fructose 6-phosphate 1-phosphotransferase subunit alpha OS=Solanum tuberosum OX=4113 GN=PFP-ALPHA PE=1 SV=2	Pyrophosphate--fructose 6-phosphate 1-phosphotransferase subunit alpha OS=Erythranthe guttata OX=4155 GN=PFP-ALPHA PE=3 SV=1	G	Carbohydrate transport and metabolism	pyrophosphate--fructose 6-phosphate 1-phosphotransferase subunit alpha [Sesamum indicum]	biological process: metabolic process (GO:0008152);; biological process: cellular process (GO:0009987);; biological process: single-organism process (GO:0044699);; molecular function: catalytic activity (GO:0003824);; molecular function: binding (GO:0005488);; cellular component: cell (GO:0005623);; cellular component: cell part (GO:0044464);; biological process: response to stimulus (GO:0050896)	Glycolysis / Gluconeogenesis (ko00010);; Pentose phosphate pathway (ko00030);; Fructose and mannose metabolism (ko00051)	LOC105158858
c54151.graph_c1	182.98	183.63	169.77	9.26	14.47	10.91	3.35413e-131	-4.61314	down	[GHR]	--	Molecular Function: magnesium ion binding (GO:0000287);; Molecular Function: pyruvate decarboxylase activity (GO:0004737);; Molecular Function: thiamine pyrophosphate binding (GO:0030976);;	K01568|1.6e-289|sind:105175619|K01568 pyruvate decarboxylase [EC:4.1.1.1] | (RefSeq) pyruvate decarboxylase 1	[EH]	--	Thiamine pyrophosphate enzyme, C-terminal TPP binding domain;; Thiamine pyrophosphate enzyme, central domain;; Thiamine pyrophosphate enzyme, N-terminal TPP binding domain	Pyruvate decarboxylase 1 OS=Pisum sativum OX=3888 GN=PDC1 PE=2 SV=1	Pyruvate decarboxylase OS=Handroanthus impetiginosus OX=429701 GN=CDL12_03976 PE=3 SV=1	--	--	pyruvate decarboxylase 1 [Sesamum indicum]	molecular function: binding (GO:0005488);; molecular function: catalytic activity (GO:0003824)	Glycolysis / Gluconeogenesis (ko00010)	LOC105175619
c90930.graph_c0	0	0	0	0	3	0	--	--	--	[IQR]	--	Molecular Function: oxidoreductase activity (GO:0016491);;	K08081|2.3e-43|brp:103843945|K08081 tropinone reductase I [EC:1.1.1.206] | (RefSeq) tropinone reductase homolog At1g07440	[R]	General function prediction only	short chain dehydrogenase;; Enoyl-(Acyl carrier protein) reductase	Tropinone reductase homolog At1g07440 OS=Arabidopsis thaliana OX=3702 GN=At1g07440 PE=1 SV=1	3-oxoacyl-[acyl-carrier-protein] reductase OS=Brassica rapa subsp. pekinensis OX=51351 PE=4 SV=1	Q	Secondary metabolites biosynthesis, transport and catabolism	tropinone reductase homolog At1g07440 [Brassica rapa]	biological process: metabolic process (GO:0008152);; biological process: single-organism process (GO:0044699);; molecular function: catalytic activity (GO:0003824)	Tropane, piperidine and pyridine alkaloid biosynthesis (ko00960)	LOC103843945
c10236.graph_c0	0	0	0	0	11.93	0	--	--	--	--	--	--	K12447|2.1e-16|thj:104808371|K12447 UDP-sugar pyrophosphorylase [EC:2.7.7.64] | (RefSeq) uncharacterized protein LOC104808371	[R]	General function prediction only	Reverse transcriptase (RNA-dependent DNA polymerase)	Retrovirus-related Pol polyprotein from transposon RE1 OS=Arabidopsis thaliana OX=3702 GN=RE1 PE=2 SV=1	uncharacterized protein LOC108991078 OS=Juglans regia OX=51240 GN=LOC108991078 PE=4 SV=1	L	Replication, recombination and repair	uncharacterized mitochondrial protein AtMg00810-like [Juglans regia]	--	Pentose and glucuronate interconversions (ko00040);; Galactose metabolism (ko00052);; Ascorbate and aldarate metabolism (ko00053);; Amino sugar and nucleotide sugar metabolism (ko00520)	LOC108997917
c55146.graph_c0	0	0	0	1.36	0	1.13	--	--	--	--	--	Molecular Function: UDP-glycosyltransferase activity (GO:0008194);;	K23260|8.7e-72|egr:104453761|K23260 scopoletin glucosyltransferase [EC:2.4.1.128] | (RefSeq) scopoletin glucosyltransferase	[GC]	--	UDP-glucoronosyl and UDP-glucosyl transferase;; Glycosyltransferase family 28 C-terminal domain	UDP-glycosyltransferase 92A1 OS=Arabidopsis thaliana OX=3702 GN=UGT92A1 PE=2 SV=1	Glycosyltransferase OS=Handroanthus impetiginosus OX=429701 GN=CDL12_08364 PE=3 SV=1	--	--	UDP-glucuronosyl and UDP-glucosyl transferase [Handroanthus impetiginosus]	molecular function: catalytic activity (GO:0003824)	Phenylpropanoid biosynthesis (ko00940)	--
c71889.graph_c0	0	0	0	0	1.98	0	--	--	--	--	--	--	K14677|8.2e-07|ghi:107892630|K14677 aminoacylase [EC:3.5.1.14] | (RefSeq) uncharacterized protein LOC107892630	--	--	--	--	Exo_endo_phos domain-containing protein OS=Gossypium australe OX=47621 GN=EPI10_024783 PE=4 SV=1	S	Function unknown	PREDICTED: uncharacterized protein LOC105977118 [Erythranthe guttata]	--	Arginine biosynthesis (ko00220);; 2-Oxocarboxylic acid metabolism (ko01210);; Biosynthesis of amino acids (ko01230)	LOC105977118
c61580.graph_c0	0	0	0	0	0	1.02	--	--	--	--	--	Molecular Function: molecular_function (GO:0003674);; Molecular Function: catalytic activity (GO:0003824);; Biological Process: lipid metabolic process (GO:0006629);; Biological Process: isoprenoid metabolic process (GO:0006720);; Biological Process: terpenoid metabolic process (GO:0006721);; Biological Process: triterpenoid metabolic process (GO:0006722);; Biological Process: biological_process …	K20659|2.6e-91|jre:108989538|K20659 lupeol synthase [EC:5.4.99.41] | (RefSeq) lupeol synthase-like	[I]	Lipid transport and metabolism	Squalene-hopene cyclase N-terminal domain;; Prenyltransferase and squalene oxidase repeat	Lupeol synthase OS=Betula platyphylla OX=78630 GN=OSCBPW PE=1 SV=1	Terpene cyclase/mutase family member OS=Morella rubra OX=262757 GN=CJ030_MR5G017883 PE=3 SV=1	I	Lipid transport and metabolism	Lupeol synthase [Morella rubra]	molecular function: catalytic activity (GO:0003824);; biological process: metabolic process (GO:0008152);; biological process: single-organism process (GO:0044699);; biological process: cellular process (GO:0009987)	Sesquiterpenoid and triterpenoid biosynthesis (ko00909)	--
c29831.graph_c0	0.26	0.91	0	0	0	0	--	--	--	[G]	Carbohydrate transport and metabolism	Molecular Function: zinc ion binding (GO:0008270);; Molecular Function: oxidoreductase activity (GO:0016491);;	K00083|3.6e-105|gra:105762794|K00083 cinnamyl-alcohol dehydrogenase [EC:1.1.1.195] | (RefSeq) cinnamyl alcohol dehydrogenase 1	[Q]	Secondary metabolites biosynthesis, transport and catabolism	Alcohol dehydrogenase GroES-like domain	Cinnamyl alcohol dehydrogenase 1 OS=Ocimum basilicum OX=39350 GN=CAD1 PE=1 SV=1	PKS_ER domain-containing protein OS=Gossypium raimondii OX=29730 GN=B456_008G022800 PE=3 SV=1	Q	Secondary metabolites biosynthesis, transport and catabolism	PREDICTED: cinnamyl alcohol dehydrogenase 1 [Gossypium raimondii]	molecular function: binding (GO:0005488);; biological process: metabolic process (GO:0008152);; biological process: single-organism process (GO:0044699);; molecular function: catalytic activity (GO:0003824)	Phenylpropanoid biosynthesis (ko00940)	LOC105762794
c87903.graph_c0	0	0	0	0	0	8.29	--	--	--	--	--	Molecular Function: hydrolase activity, hydrolyzing O-glycosyl compounds (GO:0004553);; Biological Process: carbohydrate metabolic process (GO:0005975);;	K01188|1.9e-26|rcu:8278007|K01188 beta-glucosidase [EC:3.2.1.21] | (RefSeq) beta-glucosidase 12	[G]	Carbohydrate transport and metabolism	Glycosyl hydrolase family 1	Beta-glucosidase 12 OS=Oryza sativa subsp. indica OX=39946 GN=BGLU12 PE=3 SV=1	Beta-glucosidase 24 OS=Morella rubra OX=262757 GN=CJ030_MR2G005719 PE=3 SV=1	G	Carbohydrate transport and metabolism	Beta-glucosidase 24 [Morella rubra]	molecular function: catalytic activity (GO:0003824);; biological process: metabolic process (GO:0008152)	Cyanoamino acid metabolism (ko00460);; Starch and sucrose metabolism (ko00500);; Phenylpropanoid biosynthesis (ko00940)	--
c43211.graph_c1	0	0	0.23	1.02	0.63	1.18	--	--	--	--	--	Molecular Function: UDP-glycosyltransferase activity (GO:0008194);; Cellular Component: intracellular membrane-bounded organelle (GO:0043231);;	K00927|1.9e-33|ini:109182250|K00927 phosphoglycerate kinase [EC:2.7.2.3] | (RefSeq) uncharacterized LOC109182250	[GC]	--	UDP-glucoronosyl and UDP-glucosyl transferase	UDP-glycosyltransferase 86A1 OS=Arabidopsis thaliana OX=3702 GN=UGT86A1 PE=2 SV=1	Glycosyltransferase OS=Erythranthe guttata OX=4155 GN=MIMGU_mgv1a005298mg PE=3 SV=1	--	--	PREDICTED: UDP-glycosyltransferase 86A1-like [Erythranthe guttata]	molecular function: catalytic activity (GO:0003824);; cellular component: cell (GO:0005623);; cellular component: organelle (GO:0043226);; cellular component: cell part (GO:0044464)	Glycolysis / Gluconeogenesis (ko00010);; Carbon fixation in photosynthetic organisms (ko00710);; Carbon metabolism (ko01200);; Biosynthesis of amino acids (ko01230)	LOC105961254
c34225.graph_c1	0.12	0.07	0.07	0.23	0.27	0.22	0.440825	0.827297	normal	--	--	Molecular Function: nucleic acid binding (GO:0003676);; Molecular Function: zinc ion binding (GO:0008270);;	K01738|7.5e-12|lja:Lj1g3v3906730.1|K01738 cysteine synthase [EC:2.5.1.47] | (RefSeq) Lj1g3v3906730.1; -	--	--	gag-polypeptide of LTR copia-type	--	Zinc finger, CCHC-type (Fragment) OS=Trema orientale OX=63057 GN=TorRG33x02_126950 PE=4 SV=1	L	Replication, recombination and repair	Zinc finger, CCHC-type, partial [Trema orientale]	molecular function: binding (GO:0005488)	Cysteine and methionine metabolism (ko00270);; Sulfur metabolism (ko00920);; Carbon metabolism (ko01200);; Biosynthesis of amino acids (ko01230)	--
c40404.graph_c1	2.84	1.13	0.96	0.38	0.23	0.68	0.000130526	-2.47406	down	[QV]	--	Molecular Function: monooxygenase activity (GO:0004497);; Molecular Function: iron ion binding (GO:0005506);; Molecular Function: oxidoreductase activity, acting on paired donors, with incorporation or reduction of molecular oxygen (GO:0016705);; Molecular Function: heme binding (GO:0020037);;	K04123|4.6e-185|sind:105167146|K04123 ent-kaurenoic acid monooxygenase [EC:1.14.14.107] | (RefSeq) ent-kaurenoic acid oxidase 1	[QI]	--	Cytochrome P450	Ent-kaurenoic acid oxidase 1 OS=Arabidopsis thaliana OX=3702 GN=KAO1 PE=1 SV=1	Ent-kaurenoic acid oxidase 1 OS=Scoparia dulcis OX=107240 GN=KAO1 PE=2 SV=1	Q	Secondary metabolites biosynthesis, transport and catabolism	ent-kaurenoic acid oxidase 1 [Sesamum indicum]	biological process: metabolic process (GO:0008152);; biological process: single-organism process (GO:0044699);; molecular function: catalytic activity (GO:0003824);; molecular function: binding (GO:0005488)	Diterpenoid biosynthesis (ko00904)	LOC105167146
c51451.graph_c0	0.51	0.32	0.18	0.98	0.91	0.75	0.574133	0.601598	normal	[E]	Amino acid transport and metabolism	Molecular Function: tryptophan synthase activity (GO:0004834);; Molecular Function: pyridoxal phosphate binding (GO:0030170);;	K06001|4.8e-254|oeu:111374581|K06001 tryptophan synthase beta chain [EC:4.2.1.20] | (RefSeq) uncharacterized protein LOC111374581	[E]	Amino acid transport and metabolism	Pyridoxal-phosphate dependent enzyme	--	Tryptophan synthase OS=Striga asiatica OX=4170 GN=STAS_12032 PE=3 SV=1	E	Amino acid transport and metabolism	PREDICTED: tryptophan synthase beta chain 1 isoform X1 [Erythranthe guttata]	biological process: metabolic process (GO:0008152);; biological process: cellular process (GO:0009987);; biological process: single-organism process (GO:0044699);; molecular function: catalytic activity (GO:0003824);; molecular function: binding (GO:0005488)	Glycine, serine and threonine metabolism (ko00260);; Phenylalanine, tyrosine and tryptophan biosynthesis (ko00400);; Biosynthesis of amino acids (ko01230)	LOC105971913
c31327.graph_c0	0	0.36	0.16	0	0.17	0.06	--	--	--	--	--	Molecular Function: magnesium ion binding (GO:0000287);; Biological Process: response to acid chemical (GO:0001101);; Molecular Function: molecular_function (GO:0003674);; Molecular Function: catalytic activity (GO:0003824);; Molecular Function: binding (GO:0005488);; Cellular Component: cellular_component (GO:0005575);; Cellular Component: intracellular (GO:0005622);; Cellular Component: obsolet…	K04120|7.0e-55|rcu:8272032|K04120 ent-copalyl diphosphate synthase [EC:5.5.1.13] | (RefSeq) ent-copalyl diphosphate synthase, chloroplastic	--	--	--	Peregrinol diphosphate synthase TPS1, chloroplastic OS=Vitex agnus-castus OX=54477 GN=TPS1 PE=1 SV=1	Copalyl diphosphate synthase OS=Scutellaria barbata OX=396367 GN=TPS8 PE=2 SV=1	S	Function unknown	copalyl diphosphate synthase [Scutellaria barbata]	molecular function: binding (GO:0005488);; biological process: response to stimulus (GO:0050896);; molecular function: catalytic activity (GO:0003824);; cellular component: cell (GO:0005623);; cellular component: cell part (GO:0044464);; biological process: metabolic process (GO:0008152);; biological process: cellular process (GO:0009987);; biological process: single-organism process (GO:0044699)…	Diterpenoid biosynthesis (ko00904)	--
c34249.graph_c0	0	0	0	0	0	0.12	--	--	--	[G]	Carbohydrate transport and metabolism	Molecular Function: phosphoglycerate kinase activity (GO:0004618);; Biological Process: glycolytic process (GO:0006096);;	K00927|1.6e-190|gab:108467103|K00927 phosphoglycerate kinase [EC:2.7.2.3] | (RefSeq) phosphoglycerate kinase, chloroplastic	[G]	Carbohydrate transport and metabolism	Phosphoglycerate kinase	Phosphoglycerate kinase 1, chloroplastic OS=Arabidopsis thaliana OX=3702 GN=PGK1 PE=1 SV=1	Phosphoglycerate kinase OS=Gossypium arboreum OX=29729 GN=F383_22605 PE=3 SV=1	G	Carbohydrate transport and metabolism	hypothetical protein F383_22605 [Gossypium arboreum]	biological process: metabolic process (GO:0008152);; biological process: cellular process (GO:0009987);; molecular function: catalytic activity (GO:0003824);; biological process: single-organism process (GO:0044699)	Glycolysis / Gluconeogenesis (ko00010);; Carbon fixation in photosynthetic organisms (ko00710);; Carbon metabolism (ko01200);; Biosynthesis of amino acids (ko01230)	--
c46688.graph_c1	87.84	72.17	43.74	116.77	81.69	108.55	0.840897	-0.0739758	normal	[Q]	Secondary metabolites biosynthesis, transport and catabolism	Molecular Function: 1-aminocyclopropane-1-carboxylate oxidase activity (GO:0009815);; Molecular Function: metal ion binding (GO:0046872);;	K05933|1.7e-169|sind:105175306|K05933 aminocyclopropanecarboxylate oxidase [EC:1.14.17.4] | (RefSeq) 1-aminocyclopropane-1-carboxylate oxidase	[QR]	--	2OG-Fe(II) oxygenase superfamily;; non-haem dioxygenase in morphine synthesis N-terminal	1-aminocyclopropane-1-carboxylate oxidase 3 OS=Petunia hybrida OX=4102 GN=ACO3 PE=3 SV=1	Aminocyclopropanecarboxylate oxidase OS=Picrorhiza kurrooa OX=195120 PE=2 SV=1	Q	Secondary metabolites biosynthesis, transport and catabolism	1-aminocyclopropane-1-carboxylate oxidase [Sesamum indicum]	biological process: metabolic process (GO:0008152);; biological process: single-organism process (GO:0044699);; molecular function: catalytic activity (GO:0003824);; molecular function: binding (GO:0005488)	Cysteine and methionine metabolism (ko00270)	LOC105175306
c4223.graph_c0	0	0.68	0.32	1.38	0	0.95	--	--	--	[R]	General function prediction only	Molecular Function: alcohol dehydrogenase (NAD+) activity (GO:0004022);; Molecular Function: zinc ion binding (GO:0008270);;	K00001|3.0e-59|sind:105156063|K00001 alcohol dehydrogenase [EC:1.1.1.1] | (RefSeq) alcohol dehydrogenase-like 4	[Q]	Secondary metabolites biosynthesis, transport and catabolism	Alcohol dehydrogenase GroES-like domain	Alcohol dehydrogenase-like 4 OS=Arabidopsis thaliana OX=3702 GN=At1g64710 PE=2 SV=1	Alcohol dehydrogenase OS=Handroanthus impetiginosus OX=429701 GN=CDL12_19026 PE=4 SV=1	Q	Secondary metabolites biosynthesis, transport and catabolism	alcohol dehydrogenase-like 4 [Sesamum indicum]	biological process: metabolic process (GO:0008152);; biological process: single-organism process (GO:0044699);; molecular function: catalytic activity (GO:0003824);; molecular function: binding (GO:0005488)	Glycolysis / Gluconeogenesis (ko00010);; Fatty acid degradation (ko00071);; Tyrosine metabolism (ko00350)	LOC105156063
c40536.graph_c2	0.15	0.81	0.38	0.61	0.34	1.14	--	--	--	--	--	Molecular Function: iron ion binding (GO:0005506);; Biological Process: lipid biosynthetic process (GO:0008610);; Cellular Component: integral component of membrane (GO:0016021);; Molecular Function: oxidoreductase activity (GO:0016491);;	K15404|4.6e-25|sind:105173435|K15404 aldehyde decarbonylase [EC:4.1.99.5] | (RefSeq) protein ECERIFERUM 1	--	--	--	Very-long-chain aldehyde decarbonylase CER1 OS=Arabidopsis thaliana OX=3702 GN=CER1 PE=1 SV=1	Uncharacterized protein OS=Handroanthus impetiginosus OX=429701 GN=CDL12_20630 PE=3 SV=1	S	Function unknown	hypothetical protein CDL12_20630 [Handroanthus impetiginosus]	molecular function: binding (GO:0005488);; biological process: metabolic process (GO:0008152);; biological process: single-organism process (GO:0044699);; cellular component: membrane (GO:0016020);; cellular component: membrane part (GO:0044425);; molecular function: catalytic activity (GO:0003824)	Cutin, suberine and wax biosynthesis (ko00073)	--
c73851.graph_c0	0.44	0	0	0	1.17	0	--	--	--	[CHR]	--	Cellular Component: cytosol (GO:0005829);; Molecular Function: hydroxypyruvate reductase activity (GO:0016618);; Molecular Function: glyoxylate reductase (NADP) activity (GO:0030267);; Molecular Function: NAD binding (GO:0051287);;	K15919|2.7e-61|brp:103830405|K15919 glyoxylate/hydroxypyruvate reductase [EC:1.1.1.79 1.1.1.81] | (RefSeq) glyoxylate/hydroxypyruvate reductase A HPR2	[C]	Energy production and conversion	D-isomer specific 2-hydroxyacid dehydrogenase, NAD binding domain	Glyoxylate/hydroxypyruvate reductase A HPR2 OS=Arabidopsis thaliana OX=3702 GN=HPR2 PE=1 SV=1	Uncharacterized protein OS=Brassica rapa subsp. pekinensis OX=51351 PE=3 SV=1	C	Energy production and conversion	unnamed protein product [Brassica rapa]	cellular component: cell (GO:0005623);; cellular component: cell part (GO:0044464);; biological process: metabolic process (GO:0008152);; biological process: single-organism process (GO:0044699);; molecular function: catalytic activity (GO:0003824);; molecular function: binding (GO:0005488)	Glycine, serine and threonine metabolism (ko00260);; Glyoxylate and dicarboxylate metabolism (ko00630);; Carbon metabolism (ko01200)	--
c83316.graph_c0	0	0	0	0	2.12	0	--	--	--	--	--	Molecular Function: transferase activity, transferring acyl groups (GO:0016746);;	K13519|1.6e-42|hbr:110654786|K13519 lysophospholipid acyltransferase [EC:2.3.1.51 2.3.1.23 2.3.1.-] | (RefSeq) lysophospholipid acyltransferase 1	[S]	Function unknown	MBOAT, membrane-bound O-acyltransferase family	Lysophospholipid acyltransferase 1 OS=Arabidopsis thaliana OX=3702 GN=LPCAT1 PE=1 SV=1	Lysophospholipid acyltransferase 1 OS=Morella rubra OX=262757 GN=CJ030_MR4G021143 PE=4 SV=1	S	Function unknown	Lysophospholipid acyltransferase 1 [Morella rubra]	molecular function: catalytic activity (GO:0003824)	Glycerolipid metabolism (ko00561);; Glycerophospholipid metabolism (ko00564);; Ether lipid metabolism (ko00565)	--
c50399.graph_c0	0.36	0.36	0.1	0.46	0.17	1.24	--	--	--	[I]	Lipid transport and metabolism	Cellular Component: integral component of membrane (GO:0016021);; Molecular Function: hydrolase activity (GO:0016787);;	K15889|3.9e-130|sind:105177745|K15889 prenylcysteine alpha-carboxyl methylesterase [EC:3.1.1.-] | (RefSeq) isoprenylcysteine alpha-carbonyl methylesterase ICME	[R]	General function prediction only	Carboxylesterase family;; alpha/beta hydrolase fold;; Prolyl oligopeptidase family	Probable isoprenylcysteine alpha-carbonyl methylesterase ICMEL2 OS=Arabidopsis thaliana OX=3702 GN=ICMEL2 PE=2 SV=1	Arylacetamide deacetylase OS=Handroanthus impetiginosus OX=429701 GN=CDL12_00893 PE=4 SV=1	I	Lipid transport and metabolism	isoprenylcysteine alpha-carbonyl methylesterase ICME [Sesamum indicum]	cellular component: membrane (GO:0016020);; cellular component: membrane part (GO:0044425);; molecular function: catalytic activity (GO:0003824)	Terpenoid backbone biosynthesis (ko00900)	LOC105177745
c52373.graph_c0	2.34	4.1	5.69	0	0.15	0	3.06096e-12	-6.19029	down	[I]	Lipid transport and metabolism	Molecular Function: hydroxymethylglutaryl-CoA synthase activity (GO:0004421);; Biological Process: isoprenoid biosynthetic process (GO:0008299);; Biological Process: sterol biosynthetic process (GO:0016126);;	K01641|3.0e-181|sind:105157353|K01641 hydroxymethylglutaryl-CoA synthase [EC:2.3.3.10] | (RefSeq) hydroxymethylglutaryl-CoA synthase	[I]	Lipid transport and metabolism	Hydroxymethylglutaryl-coenzyme A synthase C terminal;; 3-Oxoacyl-[acyl-carrier-protein (ACP)] synthase III C terminal;; Hydroxymethylglutaryl-coenzyme A synthase N terminal	Hydroxymethylglutaryl-CoA synthase OS=Arabidopsis thaliana OX=3702 GN=HMGS PE=1 SV=2	3-hydroxy-3-methylglutaryl coenzyme A synthase OS=Handroanthus impetiginosus OX=429701 GN=CDL12_18424 PE=3 SV=1	I	Lipid transport and metabolism	hydroxymethylglutaryl-CoA synthase [Sesamum indicum]	molecular function: catalytic activity (GO:0003824);; biological process: metabolic process (GO:0008152);; biological process: cellular process (GO:0009987);; biological process: single-organism process (GO:0044699)	Synthesis and degradation of ketone bodies (ko00072);; Valine, leucine and isoleucine degradation (ko00280);; Butanoate metabolism (ko00650);; Terpenoid backbone biosynthesis (ko00900)	LOC105157353
c17734.graph_c0	0	0	0	0.06	0	1.34	--	--	--	[C]	Energy production and conversion	Molecular Function: transferase activity, transferring acyl groups, acyl groups converted into alkyl on transfer (GO:0046912);;	K01648|1.4e-198|jre:109020139|K01648 ATP citrate (pro-S)-lyase [EC:2.3.3.8] | (RefSeq) ATP-citrate synthase beta chain protein 2	[C]	Energy production and conversion	CoA-ligase;; Citrate synthase, C-terminal domain;; Succinyl-CoA ligase like flavodoxin domain	ATP-citrate synthase beta chain protein 1 OS=Arabidopsis thaliana OX=3702 GN=ACLB-1 PE=2 SV=1	ATP citrate synthase OS=Juglans regia OX=51240 GN=LOC109020139 PE=4 SV=1	C	Energy production and conversion	ATP-citrate synthase beta chain protein 2 [Juglans regia]	molecular function: catalytic activity (GO:0003824)	Citrate cycle (TCA cycle) (ko00020)	LOC109020139
c7912.graph_c0	0	0	0	0	2.67	0	--	--	--	--	--	Cellular Component: integral component of membrane (GO:0016021);; Molecular Function: transferase activity, transferring acyl groups (GO:0016746);;	K13508|1.7e-28|sind:105161551|K13508 glycerol-3-phosphate acyltransferase [EC:2.3.1.15 2.3.1.198] | (RefSeq) glycerol-3-phosphate 2-O-acyltransferase 6-like	--	--	--	Glycerol-3-phosphate 2-O-acyltransferase 6 OS=Arabidopsis thaliana OX=3702 GN=GPAT6 PE=1 SV=1	Glycerol-3-phosphate acyltransferase OS=Salvia splendens OX=180675 GN=GPAT PE=4 SV=1	I	Lipid transport and metabolism	glycerol-3-phosphate acyltransferase [Salvia splendens]	cellular component: membrane (GO:0016020);; cellular component: membrane part (GO:0044425);; molecular function: catalytic activity (GO:0003824)	Glycerolipid metabolism (ko00561);; Glycerophospholipid metabolism (ko00564)	--
c29740.graph_c0	0.11	0.08	0.28	0.38	0.7	0.07	--	--	--	--	--	--	K12447|1.3e-27|thj:104808371|K12447 UDP-sugar pyrophosphorylase [EC:2.7.7.64] | (RefSeq) uncharacterized protein LOC104808371	[R]	General function prediction only	--	--	uncharacterized protein LOC108993329 OS=Juglans regia OX=51240 GN=LOC108993329 PE=4 SV=1	L	Replication, recombination and repair	hypothetical protein F2P56_029529, partial [Juglans regia]	--	Pentose and glucuronate interconversions (ko00040);; Galactose metabolism (ko00052);; Ascorbate and aldarate metabolism (ko00053);; Amino sugar and nucleotide sugar metabolism (ko00520)	--
c25085.graph_c0	0	0	0	0	0	2.82	--	--	--	--	--	Molecular Function: iron ion binding (GO:0005506);; Biological Process: lipid biosynthetic process (GO:0008610);; Molecular Function: oxidoreductase activity (GO:0016491);;	K15404|1.5e-39|qsu:111998304|K15404 aldehyde decarbonylase [EC:4.1.99.5] | (RefSeq) protein ECERIFERUM 1-like isoform X1	--	--	--	Very-long-chain aldehyde decarbonylase CER1 OS=Arabidopsis thaliana OX=3702 GN=CER1 PE=1 SV=1	Eceriferum 1 (Fragment) OS=Lithocarpus hancei OX=167407 GN=cer1 PE=3 SV=1	S	Function unknown	very-long-chain aldehyde decarbonylase CER1-like isoform X2 [Quercus lobata]	molecular function: binding (GO:0005488);; biological process: metabolic process (GO:0008152);; biological process: single-organism process (GO:0044699);; molecular function: catalytic activity (GO:0003824)	Cutin, suberine and wax biosynthesis (ko00073)	LOC115987043
c40732.graph_c0	0	0	0	2.35	1.33	0.69	0.000115589	4.9803	up	[I]	Lipid transport and metabolism	Molecular Function: acetyl-CoA carboxylase activity (GO:0003989);; Molecular Function: ATP binding (GO:0005524);; Biological Process: fatty acid biosynthetic process (GO:0006633);; Molecular Function: zinc ion binding (GO:0008270);; Cellular Component: acetyl-CoA carboxylase complex (GO:0009317);; Cellular Component: chloroplast stroma (GO:0009570);; Molecular Function: carboxyl- or carbamoyltran…	K01963|8.7e-19|sind:11452420|K01963 acetyl-CoA carboxylase carboxyl transferase subunit beta [EC:6.4.1.2 2.1.3.15] | (RefSeq) accD, SIC0594; acetyl-CoA carboxylase beta subunit	[EI]	--	--	Acetyl-coenzyme A carboxylase carboxyl transferase subunit beta, chloroplastic OS=Nicotiana sylvestris OX=4096 GN=accD PE=3 SV=2	Acetyl-coenzyme A carboxylase carboxyl transferase subunit beta, chloroplastic OS=Perilla frutescens var. crispa OX=179837 GN=accD PE=3 SV=1	H	Coenzyme transport and metabolism	acetyl-CoA carboxylase beta subunit [Mazus pumilus]	molecular function: catalytic activity (GO:0003824);; molecular function: binding (GO:0005488);; biological process: metabolic process (GO:0008152);; biological process: cellular process (GO:0009987);; biological process: single-organism process (GO:0044699);; cellular component: cell (GO:0005623);; cellular component: macromolecular complex (GO:0032991);; cellular component: cell part (GO:004446…	Fatty acid biosynthesis (ko00061);; Pyruvate metabolism (ko00620);; Propanoate metabolism (ko00640);; Carbon metabolism (ko01200);; Fatty acid metabolism (ko01212)	--
c4921.graph_c0	0	0	0.78	0.86	0.35	1.57	--	--	--	--	--	Molecular Function: molecular_function (GO:0003674);; Molecular Function: nucleic acid binding (GO:0003676);; Molecular Function: catalytic activity (GO:0003824);; Molecular Function: RNA-DNA hybrid ribonuclease activity (GO:0004523);; Molecular Function: L-tyrosine:2-oxoglutarate aminotransferase activity (GO:0004838);; Cellular Component: cellular_component (GO:0005575);; Cellular Component: in…	K00815|2.8e-30|bvg:104891474|K00815 tyrosine aminotransferase [EC:2.6.1.5] | (RefSeq) probable aminotransferase TAT2	[R]	General function prediction only	--	--	Reverse transcriptase domain-containing protein OS=Fagus sylvatica OX=28930 GN=FSB_LOCUS54170 PE=4 SV=1	E	Amino acid transport and metabolism	uncharacterized protein LOC112032201 [Quercus suber]	molecular function: binding (GO:0005488);; molecular function: catalytic activity (GO:0003824);; biological process: metabolic process (GO:0008152);; biological process: cellular process (GO:0009987);; cellular component: cell (GO:0005623);; cellular component: cell part (GO:0044464);; biological process: single-organism process (GO:0044699)	Ubiquinone and other terpenoid-quinone biosynthesis (ko00130);; Cysteine and methionine metabolism (ko00270);; Tyrosine metabolism (ko00350);; Phenylalanine metabolism (ko00360);; Phenylalanine, tyrosine and tryptophan biosynthesis (ko00400);; Isoquinoline alkaloid biosynthesis (ko00950);; Tropane, piperidine and pyridine alkaloid biosynthesis (ko00960)	--
c43050.graph_c0	72.11	63.22	57.86	47.88	49.26	52.41	6.08726e-17	-1.04075	down	[E]	Amino acid transport and metabolism	Molecular Function: 3-isopropylmalate dehydratase activity (GO:0003861);;	K01704|2.2e-99|oeu:111388494|K01704 3-isopropylmalate/(R)-2-methylmalate dehydratase small subunit [EC:4.2.1.33 4.2.1.35] | (RefSeq) 3-isopropylmalate dehydratase small subunit 3-like	[E]	Amino acid transport and metabolism	Aconitase C-terminal domain	3-isopropylmalate dehydratase small subunit 1 OS=Arabidopsis thaliana OX=3702 GN=SSU1 PE=1 SV=1	3-isopropylmalate dehydratase OS=Handroanthus impetiginosus OX=429701 GN=CDL12_18207 PE=4 SV=1	E	Amino acid transport and metabolism	3-isopropylmalate dehydratase [Handroanthus impetiginosus]	molecular function: catalytic activity (GO:0003824)	Valine, leucine and isoleucine biosynthesis (ko00290);; C5-Branched dibasic acid metabolism (ko00660);; 2-Oxocarboxylic acid metabolism (ko01210);; Biosynthesis of amino acids (ko01230)	--
c85506.graph_c0	1.56	0	0	0	0	0	--	--	--	[G]	Carbohydrate transport and metabolism	Molecular Function: 4-alpha-glucanotransferase activity (GO:0004134);; Molecular Function: starch binding (GO:2001070);;	K00705|3.1e-46|brp:103866523|K00705 4-alpha-glucanotransferase [EC:2.4.1.25] | (RefSeq) 4-alpha-glucanotransferase DPE2	--	--	4-alpha-glucanotransferase	4-alpha-glucanotransferase DPE2 OS=Arabidopsis thaliana OX=3702 GN=DPE2 PE=1 SV=1	Amylomaltase OS=Brassica rapa subsp. pekinensis OX=51351 PE=3 SV=1	G	Carbohydrate transport and metabolism	4-alpha-glucanotransferase DPE2 [Brassica rapa]	biological process: metabolic process (GO:0008152);; biological process: cellular process (GO:0009987);; biological process: single-organism process (GO:0044699);; molecular function: catalytic activity (GO:0003824);; molecular function: binding (GO:0005488)	Starch and sucrose metabolism (ko00500)	--
c71023.graph_c0	0	0	0.44	0.49	0	0.88	--	--	--	--	--	Cellular Component: chloroplast (GO:0009507);; Molecular Function: zeaxanthin epoxidase [overall] activity (GO:0009540);; Biological Process: abscisic acid biosynthetic process (GO:0009688);; Cellular Component: membrane (GO:0016020);; Molecular Function: FAD binding (GO:0071949);;	K09838|1.5e-73|brp:103829545|K09838 zeaxanthin epoxidase [EC:1.14.15.21] | (RefSeq) zeaxanthin epoxidase, chloroplastic	[CR]	--	FHA domain	Zeaxanthin epoxidase, chloroplastic OS=Arabidopsis thaliana OX=3702 GN=ZEP PE=1 SV=1	Zeaxanthin epoxidase, chloroplastic OS=Brassica rapa subsp. pekinensis OX=51351 PE=2 SV=1	C	Energy production and conversion	zeaxanthin epoxidase, chloroplastic [Brassica rapa]	cellular component: cell (GO:0005623);; cellular component: organelle (GO:0043226);; cellular component: cell part (GO:0044464);; biological process: metabolic process (GO:0008152);; biological process: single-organism process (GO:0044699);; molecular function: catalytic activity (GO:0003824);; biological process: cellular process (GO:0009987);; cellular component: membrane (GO:0016020);; molecul…	Carotenoid biosynthesis (ko00906)	LOC103829545
c37697.graph_c0	1.54	1.24	0.35	2.45	2.67	5.45	0.140205	1.04486	normal	[IQR]	--	Molecular Function: 3-oxoacyl-[acyl-carrier-protein] reductase (NADPH) activity (GO:0004316);; Molecular Function: 3-oxo-glutaryl-[acp] methyl ester reductase activity (GO:0102131);; Molecular Function: 3-oxo-pimeloyl-[acp] methyl ester reductase activity (GO:0102132);;	K00059|4.3e-27|ccaj:109803613|K00059 3-oxoacyl-[acyl-carrier protein] reductase [EC:1.1.1.100] | (RefSeq) 3-oxoacyl-[acyl-carrier-protein] reductase 4	[R]	General function prediction only	short chain dehydrogenase;; Enoyl-(Acyl carrier protein) reductase;; KR domain	3-oxoacyl-[acyl-carrier-protein] reductase, chloroplastic OS=Cuphea lanceolata OX=3930 GN=CLKR27 PE=2 SV=1	Reductase OS=Handroanthus impetiginosus OX=429701 GN=CDL12_11693 PE=3 SV=1	Q	Secondary metabolites biosynthesis, transport and catabolism	Reductase [Handroanthus impetiginosus]	biological process: metabolic process (GO:0008152);; biological process: single-organism process (GO:0044699);; molecular function: catalytic activity (GO:0003824)	Fatty acid biosynthesis (ko00061);; Biotin metabolism (ko00780);; Fatty acid metabolism (ko01212)	--
c26466.graph_c1	0	0.15	0.42	0	0	0	--	--	--	[G]	Carbohydrate transport and metabolism	Biological Process: polysaccharide catabolic process (GO:0000272);; Cellular Component: lytic vacuole (GO:0000323);; Molecular Function: molecular_function (GO:0003674);; Molecular Function: catalytic activity (GO:0003824);; Molecular Function: hydrolase activity, hydrolyzing O-glycosyl compounds (GO:0004553);; Cellular Component: cellular_component (GO:0005575);; Cellular Component: intracellula…	K05349|3.1e-33|cann:107875944|K05349 beta-glucosidase [EC:3.2.1.21] | (RefSeq) beta-glucosidase BoGH3B-like	--	--	--	--	Beta-glucosidase OS=Salvia splendens OX=180675 GN=bglX PE=3 SV=1	G	Carbohydrate transport and metabolism	beta-glucosidase [Salvia splendens]	biological process: metabolic process (GO:0008152);; cellular component: cell (GO:0005623);; cellular component: organelle (GO:0043226);; cellular component: cell part (GO:0044464);; molecular function: catalytic activity (GO:0003824);; cellular component: membrane (GO:0016020)	Cyanoamino acid metabolism (ko00460);; Starch and sucrose metabolism (ko00500);; Phenylpropanoid biosynthesis (ko00940)	--
c82429.graph_c0	0	0	0	0	0	3.98	--	--	--	--	--	--	K00430|2.0e-11|psom:113351909|K00430 peroxidase [EC:1.11.1.7] | (RefSeq) putative Peroxidase 48	--	--	DDE superfamily endonuclease;; Plant transposon protein	--	uncharacterized protein LOC108982383 isoform X1 OS=Juglans regia OX=51240 GN=LOC108982383 PE=3 SV=1	L	Replication, recombination and repair	uncharacterized protein LOC108982383 isoform X1 [Juglans regia]	--	Phenylpropanoid biosynthesis (ko00940)	LOC108982383
c88210.graph_c0	0	0	0	0.4	0	0	--	--	--	[C]	Energy production and conversion	Molecular Function: catalytic activity (GO:0003824);;	K00167|2.2e-67|gab:108466884|K00167 2-oxoisovalerate dehydrogenase E1 component beta subunit [EC:1.2.4.4] | (RefSeq) 2-oxoisovalerate dehydrogenase subunit beta 1, mitochondrial	[C]	Energy production and conversion	Transketolase, C-terminal domain	2-oxoisovalerate dehydrogenase subunit beta 1, mitochondrial OS=Arabidopsis thaliana OX=3702 GN=BCDH BETA1 PE=2 SV=1	2-oxoisovalerate dehydrogenase subunit beta, mitochondrial OS=Gossypium arboreum OX=29729 GN=F383_24910 PE=4 SV=1	C	Energy production and conversion	PREDICTED: 2-oxoisovalerate dehydrogenase subunit beta 1, mitochondrial [Gossypium raimondii]	molecular function: catalytic activity (GO:0003824)	Valine, leucine and isoleucine degradation (ko00280);; Propanoate metabolism (ko00640)	LOC105768044
c40108.graph_c1	1.7	1.35	1.33	2.58	2.87	2.81	0.659547	0.229762	normal	[CHR]	--	Molecular Function: oxidoreductase activity, acting on the CH-OH group of donors, NAD or NADP as acceptor (GO:0016616);; Molecular Function: NAD binding (GO:0051287);;	K15919|2.7e-97|oeu:111366938|K15919 glyoxylate/hydroxypyruvate reductase [EC:1.1.1.79 1.1.1.81] | (RefSeq) uncharacterized protein LOC111366938	[C]	Energy production and conversion	D-isomer specific 2-hydroxyacid dehydrogenase, NAD binding domain;; NAD binding domain of 6-phosphogluconate dehydrogenase	Hydroxyphenylpyruvate reductase OS=Plectranthus scutellarioides OX=4142 GN=HPPR PE=1 SV=2	hydroxyphenylpyruvate reductase-like OS=Juglans regia OX=51240 GN=LOC109003710 PE=3 SV=1	E	Amino acid transport and metabolism	hydroxyphenylpyruvate reductase-like [Sesamum indicum]	biological process: metabolic process (GO:0008152);; biological process: single-organism process (GO:0044699);; molecular function: catalytic activity (GO:0003824);; molecular function: binding (GO:0005488)	Glycine, serine and threonine metabolism (ko00260);; Glyoxylate and dicarboxylate metabolism (ko00630);; Carbon metabolism (ko01200)	LOC105163940
c88458.graph_c0	0	0	0	0	0	0.69	--	--	--	--	--	Molecular Function: molecular_function (GO:0003674);; Molecular Function: binding (GO:0005488);; Molecular Function: protein binding (GO:0005515);; Cellular Component: cellular_component (GO:0005575);; Cellular Component: extracellular region (GO:0005576);; Cellular Component: intracellular (GO:0005622);; Cellular Component: obsolete cell (GO:0005623);; Cellular Component: cytoplasm (GO:0005737);…	K00228|7.5e-24|jre:109004510|K00228 coproporphyrinogen III oxidase [EC:1.3.3.3] | (RefSeq) coproporphyrinogen-III oxidase 1, chloroplastic	[H]	Coenzyme transport and metabolism	--	Coproporphyrinogen-III oxidase 2, chloroplastic OS=Arabidopsis thaliana OX=3702 GN=CPX2 PE=2 SV=1	Coproporphyrinogen oxidase OS=Morella rubra OX=262757 GN=CJ030_MR7G015330 PE=3 SV=1	H	Coenzyme transport and metabolism	Oxygen-dependent coproporphyrinogen-III oxidase, chloroplastic [Morella rubra]	molecular function: binding (GO:0005488);; cellular component: extracellular region (GO:0005576);; cellular component: cell (GO:0005623);; cellular component: cell part (GO:0044464);; cellular component: organelle (GO:0043226);; cellular component: organelle part (GO:0044422);; biological process: response to stimulus (GO:0050896)	Porphyrin and chlorophyll metabolism (ko00860)	--
c24501.graph_c0	0.16	0.11	0.3	0.21	0.09	0	--	--	--	--	--	Biological Process: polysaccharide catabolic process (GO:0000272);; Molecular Function: beta-amylase activity (GO:0016161);; Molecular Function: amylopectin maltohydrolase activity (GO:0102229);;	K01177|4.8e-49|sind:105158624|K01177 beta-amylase [EC:3.2.1.2] | (RefSeq) beta-amylase 1, chloroplastic	--	--	Glycosyl hydrolase family 14	Inactive beta-amylase 9 OS=Arabidopsis thaliana OX=3702 GN=BAM9 PE=2 SV=1	Beta-amylase OS=Gossypium darwinii OX=34276 GN=ES288_D10G200000v1 PE=3 SV=1	G	Carbohydrate transport and metabolism	hypothetical protein ES319_D10G185300v1 [Gossypium barbadense]	biological process: metabolic process (GO:0008152);; molecular function: catalytic activity (GO:0003824)	Starch and sucrose metabolism (ko00500)	--
c38467.graph_c0	0.36	0.56	0.38	1.86	1.45	1.51	0.0187764	1.19812	normal	[G]	Carbohydrate transport and metabolism	Biological Process: biosynthetic process (GO:0009058);; Molecular Function: strictosidine synthase activity (GO:0016844);; Molecular Function: pectate lyase activity (GO:0030570);; Biological Process: pectin catabolic process (GO:0045490);; Molecular Function: metal ion binding (GO:0046872);;	K01757|5.3e-52|aly:9325020|K01757 strictosidine synthase [EC:4.3.3.2] | (RefSeq) protein STRICTOSIDINE SYNTHASE-LIKE 12	[R]	General function prediction only	Strictosidine synthase;; SMP-30/Gluconolactonase/LRE-like region	Strictosidine synthase (Fragment) OS=Rauvolfia mannii OX=4062 GN=STR1 PE=3 SV=1	Pectate lyase (Fragment) OS=Striga asiatica OX=4170 GN=STAS_33639 PE=3 SV=1	J	Translation, ribosomal structure and biogenesis	pectin lyase-like superfamily protein, partial [Striga asiatica]	biological process: metabolic process (GO:0008152);; molecular function: catalytic activity (GO:0003824);; molecular function: binding (GO:0005488)	Indole alkaloid biosynthesis (ko00901)	--
c49824.graph_c2	0	0.08	0	0.92	0.55	0.85	0.0134312	3.17132	normal	--	--	--	K12447|1.4e-44|thj:104808371|K12447 UDP-sugar pyrophosphorylase [EC:2.7.7.64] | (RefSeq) uncharacterized protein LOC104808371	[R]	General function prediction only	Reverse transcriptase (RNA-dependent DNA polymerase)	Retrovirus-related Pol polyprotein from transposon RE2 OS=Arabidopsis thaliana OX=3702 GN=RE2 PE=4 SV=1	Retrovirus-related Pol polyprotein from transposon RE1 OS=Vitis vinifera OX=29760 GN=RE1_1728 PE=4 SV=1	L	Replication, recombination and repair	Retrovirus-related Pol polyprotein from transposon RE1 [Vitis vinifera]	--	Pentose and glucuronate interconversions (ko00040);; Galactose metabolism (ko00052);; Ascorbate and aldarate metabolism (ko00053);; Amino sugar and nucleotide sugar metabolism (ko00520)	--
c51276.graph_c1	0	0	0.45	1.17	0.29	0.33	--	--	--	--	--	--	K12447|2.4e-106|boe:106336398|K12447 UDP-sugar pyrophosphorylase [EC:2.7.7.64] | (RefSeq) uncharacterized protein LOC106336398	[R]	General function prediction only	Reverse transcriptase (RNA-dependent DNA polymerase)	Retrovirus-related Pol polyprotein from transposon RE1 OS=Arabidopsis thaliana OX=3702 GN=RE1 PE=2 SV=1	Retrovirus-related Pol polyprotein from transposon RE2 OS=Vitis vinifera OX=29760 GN=RE2_1135 PE=4 SV=1	L	Replication, recombination and repair	Retrovirus-related Pol polyprotein from transposon RE2 [Vitis vinifera]	--	Pentose and glucuronate interconversions (ko00040);; Galactose metabolism (ko00052);; Ascorbate and aldarate metabolism (ko00053);; Amino sugar and nucleotide sugar metabolism (ko00520)	--
c44574.graph_c0	0	0	0	0	0	0.29	--	--	--	[I]	Lipid transport and metabolism	Molecular Function: lanosterol synthase activity (GO:0000250);; Cellular Component: lipid droplet (GO:0005811);; Biological Process: triterpenoid biosynthetic process (GO:0016104);; Molecular Function: beta-amyrin synthase activity (GO:0042300);;	K01853|0.0e+00|sind:105173846|K01853 cycloartenol synthase [EC:5.4.99.8] | (RefSeq) cycloartenol Synthase	[I]	Lipid transport and metabolism	Squalene-hopene cyclase C-terminal domain;; Prenyltransferase and squalene oxidase repeat;; Squalene-hopene cyclase N-terminal domain;; Squalene-hopene cyclase N-terminal domain;; Prenyltransferase and squalene oxidase repeat;; Squalene-hopene cyclase C-terminal domain	Cycloartenol synthase OS=Glycyrrhiza glabra OX=49827 GN=GgCAS1 PE=1 SV=1	Terpene cyclase/mutase family member OS=Erythranthe guttata OX=4155 GN=MIMGU_mgv1a001797mg PE=3 SV=1	I	Lipid transport and metabolism	cycloartenol Synthase [Sesamum indicum]	molecular function: catalytic activity (GO:0003824);; cellular component: cell (GO:0005623);; cellular component: organelle (GO:0043226);; cellular component: cell part (GO:0044464);; biological process: metabolic process (GO:0008152);; biological process: cellular process (GO:0009987);; biological process: single-organism process (GO:0044699)	Steroid biosynthesis (ko00100)	LOC105173846
c60575.graph_c0	0.15	0.1	0.09	0.31	0.42	0.19	--	--	--	[I]	Lipid transport and metabolism	Molecular Function: phosphatidate cytidylyltransferase activity (GO:0004605);; Cellular Component: endoplasmic reticulum membrane (GO:0005789);; Cellular Component: integral component of membrane (GO:0016021);; Biological Process: CDP-diacylglycerol biosynthetic process (GO:0016024);;	K00981|2.2e-105|sind:105174908|K00981 phosphatidate cytidylyltransferase [EC:2.7.7.41] | (RefSeq) phosphatidate cytidylyltransferase 1 isoform X1	[I]	Lipid transport and metabolism	Cytidylyltransferase family	Phosphatidate cytidylyltransferase 3 OS=Arabidopsis thaliana OX=3702 GN=CDS3 PE=1 SV=1	Phosphatidate cytidylyltransferase OS=Erythranthe guttata OX=4155 GN=MIMGU_mgv1a006948mg PE=3 SV=1	I	Lipid transport and metabolism	phosphatidate cytidylyltransferase 3 isoform X2 [Sesamum indicum]	molecular function: catalytic activity (GO:0003824);; cellular component: cell (GO:0005623);; cellular component: membrane (GO:0016020);; cellular component: organelle (GO:0043226);; cellular component: organelle part (GO:0044422);; cellular component: membrane part (GO:0044425);; cellular component: cell part (GO:0044464);; biological process: metabolic process (GO:0008152);; biological process:…	Glycerophospholipid metabolism (ko00564);; Phosphatidylinositol signaling system (ko04070)	LOC105174908
c53347.graph_c0	34.27	28.02	18.25	24.57	30.32	25.14	0.0156307	-0.673428	normal	[QV]	--	Molecular Function: monooxygenase activity (GO:0004497);; Molecular Function: iron ion binding (GO:0005506);; Cellular Component: integral component of membrane (GO:0016021);; Molecular Function: oxidoreductase activity, acting on paired donors, with incorporation or reduction of molecular oxygen (GO:0016705);; Molecular Function: heme binding (GO:0020037);;	K23810|2.6e-145|vvi:100232891|K23810 (E)-8-carboxylinalool synthase [EC:1.14.14.-] | (RefSeq) GFH2; ripening-related P-450 enzyme-like	[Q]	Secondary metabolites biosynthesis, transport and catabolism	Cytochrome P450	Cytochrome P450 76T24 OS=Catharanthus roseus OX=4058 GN=CYP76T24 PE=2 SV=1	Cytochrome P450 OS=Scoparia dulcis OX=107240 PE=2 SV=1	Q	Secondary metabolites biosynthesis, transport and catabolism	cytochrome P450 [Glandularia x hybrida]	biological process: metabolic process (GO:0008152);; biological process: single-organism process (GO:0044699);; molecular function: catalytic activity (GO:0003824);; molecular function: binding (GO:0005488);; cellular component: membrane (GO:0016020);; cellular component: membrane part (GO:0044425)	Monoterpenoid biosynthesis (ko00902)	--
c44986.graph_c0	2.77	2.62	4.65	4.24	2.99	3.35	0.235198	-0.607446	normal	[C]	Energy production and conversion	Molecular Function: dihydrolipoyllysine-residue succinyltransferase activity (GO:0004149);; Biological Process: tricarboxylic acid cycle (GO:0006099);; Cellular Component: oxoglutarate dehydrogenase complex (GO:0045252);;	K00658|2.7e-165|sind:105173897|K00658 2-oxoglutarate dehydrogenase E2 component (dihydrolipoamide succinyltransferase) [EC:2.3.1.61] | (RefSeq) dihydrolipoyllysine-residue succinyltransferase component of 2-oxoglutarate dehydrogenase complex 2, mitochondrial-like	[C]	Energy production and conversion	Biotin-requiring enzyme;; 2-oxoacid dehydrogenases acyltransferase (catalytic domain)	Dihydrolipoyllysine-residue succinyltransferase component of 2-oxoglutarate dehydrogenase complex 2, mitochondrial OS=Arabidopsis thaliana OX=3702 GN=At4g26910 PE=1 SV=2	Dihydrolipoyllysine-residue succinyltransferase OS=Handroanthus impetiginosus OX=429701 GN=CDL12_08415 PE=3 SV=1	C	Energy production and conversion	Dihydrolipoamide succinyltransferase (2-oxoglutarate dehydrogenase, E2 subunit) [Handroanthus impetiginosus]	molecular function: catalytic activity (GO:0003824);; biological process: metabolic process (GO:0008152);; biological process: cellular process (GO:0009987);; biological process: single-organism process (GO:0044699);; cellular component: cell (GO:0005623);; cellular component: macromolecular complex (GO:0032991);; cellular component: cell part (GO:0044464)	Citrate cycle (TCA cycle) (ko00020);; Lysine degradation (ko00310);; Tryptophan metabolism (ko00380);; Carbon metabolism (ko01200)	--
c69463.graph_c0	0	0	0	0	0	12.48	--	--	--	[E]	Amino acid transport and metabolism	Molecular Function: transaminase activity (GO:0008483);; Biological Process: biosynthetic process (GO:0009058);; Molecular Function: pyridoxal phosphate binding (GO:0030170);;	K14272|7.7e-35|dosa:Os07t0108300-01|K14272 glutamate--glyoxylate aminotransferase [EC:2.6.1.4 2.6.1.2 2.6.1.44] | (RefSeq) Os07g0108300; Similar to Alanine aminotransferase.	[E]	Amino acid transport and metabolism	Aminotransferase class I and II	Glutamate--glyoxylate aminotransferase 2 OS=Arabidopsis thaliana OX=3702 GN=GGAT2 PE=1 SV=1	Os07g0108300 protein OS=Oryza sativa subsp. japonica OX=39947 GN=P0585H11.115 PE=4 SV=1	E	Amino acid transport and metabolism	glutamate--glyoxylate aminotransferase 2 [Oryza sativa Japonica Group]	molecular function: catalytic activity (GO:0003824);; biological process: metabolic process (GO:0008152);; molecular function: binding (GO:0005488)	Arginine biosynthesis (ko00220);; Alanine, aspartate and glutamate metabolism (ko00250);; Glycine, serine and threonine metabolism (ko00260);; Glyoxylate and dicarboxylate metabolism (ko00630);; Carbon fixation in photosynthetic organisms (ko00710);; Carbon metabolism (ko01200);; 2-Oxocarboxylic acid metabolism (ko01210);; Biosynthesis of amino acids (ko01230)	LOC4342210
c37898.graph_c0	0.21	0.19	0.09	0.29	0.73	0.73	--	--	--	--	--	Cellular Component: cellular_component (GO:0005575);; Cellular Component: intracellular (GO:0005622);; Cellular Component: obsolete cell (GO:0005623);; Cellular Component: cytoplasm (GO:0005737);; Cellular Component: mitochondrion (GO:0005739);; Cellular Component: mitochondrial envelope (GO:0005740);; Cellular Component: mitochondrial inner membrane (GO:0005743);; Biological Process: heme A bios…	K02259|9.4e-11|dosa:Os08t0496000-01|K02259 cytochrome c oxidase assembly protein subunit 15 | (RefSeq) Os08g0496000; Cytochrome oxidase assembly family protein.	[O]	Posttranslational modification, protein turnover, chaperones	--	Cytochrome c oxidase assembly protein COX15 OS=Arabidopsis thaliana OX=3702 GN=COX15 PE=2 SV=1	Uncharacterized protein OS=Oryza punctata OX=4537 PE=3 SV=1	O	Posttranslational modification, protein turnover, chaperones	hypothetical protein EZV62_027868 [Acer yangbiense]	cellular component: cell (GO:0005623);; cellular component: cell part (GO:0044464);; cellular component: organelle (GO:0043226);; cellular component: organelle part (GO:0044422);; cellular component: membrane (GO:0016020);; biological process: metabolic process (GO:0008152);; biological process: cellular process (GO:0009987);; biological process: single-organism process (GO:0044699);; cellular co…	Oxidative phosphorylation (ko00190);; Porphyrin and chlorophyll metabolism (ko00860)	--
c91026.graph_c0	0	0	0	0	0	3.19	--	--	--	--	--	Biological Process: very long-chain fatty acid metabolic process (GO:0000038);; Molecular Function: molecular_function (GO:0003674);; Molecular Function: catalytic activity (GO:0003824);; Cellular Component: cellular_component (GO:0005575);; Cellular Component: intracellular (GO:0005622);; Cellular Component: obsolete cell (GO:0005623);; Cellular Component: cytoplasm (GO:0005737);; Cellular Compo…	K10703|2.7e-15|jre:109005346|K10703 very-long-chain (3R)-3-hydroxyacyl-CoA dehydratase [EC:4.2.1.134] | (RefSeq) very-long-chain (3R)-3-hydroxyacyl-CoA dehydratase PASTICCINO 2A-like	[R]	General function prediction only	--	Very-long-chain (3R)-3-hydroxyacyl-CoA dehydratase PASTICCINO 2 OS=Arabidopsis thaliana OX=3702 GN=PAS2 PE=1 SV=1	Very-long-chain (3R)-3-hydroxyacyl-CoA dehydratase OS=Morella rubra OX=262757 GN=CJ030_MR8G002363 PE=3 SV=1	I	Lipid transport and metabolism	Very-long-chain (3R)-3-hydroxyacyl-[acyl-carrier protein] dehydratase PASTICCINO 2 [Morella rubra]	biological process: metabolic process (GO:0008152);; biological process: cellular process (GO:0009987);; biological process: single-organism process (GO:0044699);; molecular function: catalytic activity (GO:0003824);; cellular component: cell (GO:0005623);; cellular component: cell part (GO:0044464);; cellular component: organelle (GO:0043226);; cellular component: membrane (GO:0016020);; cellula…	Fatty acid elongation (ko00062);; Biosynthesis of unsaturated fatty acids (ko01040);; Fatty acid metabolism (ko01212)	--
c74061.graph_c0	0	0	0	0	0	2.48	--	--	--	--	--	Biological Process: response to stress (GO:0006950);; Biological Process: biological_process (GO:0008150);; Biological Process: response to temperature stimulus (GO:0009266);; Biological Process: response to radiation (GO:0009314);; Biological Process: response to cold (GO:0009409);; Biological Process: response to light stimulus (GO:0009416);; Biological Process: response to abiotic stimulus (GO…	K15397|3.7e-15|jre:109003016|K15397 3-ketoacyl-CoA synthase [EC:2.3.1.199] | (RefSeq) 3-ketoacyl-CoA synthase 19-like	--	--	--	3-ketoacyl-CoA synthase 12 OS=Arabidopsis thaliana OX=3702 GN=KCS12 PE=2 SV=1	3-ketoacyl-CoA synthase OS=Morella rubra OX=262757 GN=CJ030_MR2G024030 PE=3 SV=1	I	Lipid transport and metabolism	3-ketoacyl-CoA synthase 21 [Morella rubra]	biological process: response to stimulus (GO:0050896)	Fatty acid elongation (ko00062);; Plant-pathogen interaction (ko04626)	--
c23982.graph_c0	0	0	0.75	0.27	0.67	0	--	--	--	[I]	Lipid transport and metabolism	Molecular Function: hydroxymethylglutaryl-CoA reductase (NADPH) activity (GO:0004420);; Cellular Component: endoplasmic reticulum membrane (GO:0005789);; Biological Process: isoprenoid biosynthetic process (GO:0008299);; Biological Process: coenzyme A metabolic process (GO:0015936);; Cellular Component: integral component of membrane (GO:0016021);;	K00021|1.5e-51|bna:106421619|K00021 hydroxymethylglutaryl-CoA reductase (NADPH) [EC:1.1.1.34] | (RefSeq) 3-hydroxy-3-methylglutaryl-coenzyme A reductase 1-like	[I]	Lipid transport and metabolism	Hydroxymethylglutaryl-coenzyme A reductase	3-hydroxy-3-methylglutaryl-coenzyme A reductase 1 OS=Arabidopsis thaliana OX=3702 GN=HMG1 PE=1 SV=1	3-hydroxy-3-methylglutaryl coenzyme A reductase OS=Brassica oleracea OX=3712 GN=BOLC6T40098H PE=3 SV=1	I	Lipid transport and metabolism	hypothetical protein BRARA_G03447 [Brassica rapa]	biological process: metabolic process (GO:0008152);; biological process: single-organism process (GO:0044699);; molecular function: catalytic activity (GO:0003824);; cellular component: cell (GO:0005623);; cellular component: membrane (GO:0016020);; cellular component: organelle (GO:0043226);; cellular component: organelle part (GO:0044422);; cellular component: membrane part (GO:0044425);; cellu…	Terpenoid backbone biosynthesis (ko00900)	--
c46420.graph_c0	25.8	25.68	25	32.35	32.27	34.19	0.0241026	-0.306352	normal	[G]	Carbohydrate transport and metabolism	Molecular Function: fructokinase activity (GO:0008865);;	K00847|1.5e-128|sind:105179244|K00847 fructokinase [EC:2.7.1.4] | (RefSeq) probable fructokinase-7	[G]	Carbohydrate transport and metabolism	pfkB family carbohydrate kinase	Probable fructokinase-7 OS=Arabidopsis thaliana OX=3702 GN=At5g51830 PE=1 SV=1	Ribokinase OS=Handroanthus impetiginosus OX=429701 GN=CDL12_16077 PE=3 SV=1	G	Carbohydrate transport and metabolism	Ribokinase [Handroanthus impetiginosus]	biological process: metabolic process (GO:0008152);; biological process: cellular process (GO:0009987);; molecular function: catalytic activity (GO:0003824)	Fructose and mannose metabolism (ko00051);; Starch and sucrose metabolism (ko00500);; Amino sugar and nucleotide sugar metabolism (ko00520)	--
c69149.graph_c0	0	2.43	0	2.95	0	0	--	--	--	--	--	Molecular Function: tocopherol cyclase activity (GO:0009976);;	K09834|2.4e-46|bna:106411207|K09834 tocopherol cyclase [EC:5.5.1.24] | (RefSeq) tocopherol cyclase, chloroplastic	--	--	Tocopherol cyclase	Tocopherol cyclase, chloroplastic OS=Arabidopsis thaliana OX=3702 GN=VTE1 PE=1 SV=1	BnaA03g52200D protein OS=Brassica napus OX=3708 GN=BnaX.VTE1.b PE=4 SV=1	S	Function unknown	unnamed protein product [Brassica rapa]	molecular function: catalytic activity (GO:0003824)	Ubiquinone and other terpenoid-quinone biosynthesis (ko00130)	--
c56782.graph_c0	6.21	4.01	0	0	0	3.74	--	--	--	[G]	Carbohydrate transport and metabolism	Biological Process: carbohydrate metabolic process (GO:0005975);; Molecular Function: raucaffricine beta-glucosidase activity (GO:0050247);;	K01188|4.3e-10|mtr:MTR_6g078380|K01188 beta-glucosidase [EC:3.2.1.21] | (RefSeq) glycoside hydrolase family 1 protein	[G]	Carbohydrate transport and metabolism	Glycosyl hydrolase family 1	Beta-glucosidase 32 OS=Oryza sativa subsp. japonica OX=39947 GN=BGLU32 PE=2 SV=2	Raucaffricine beta-glucosidase OS=Handroanthus impetiginosus OX=429701 GN=CDL12_13752 PE=3 SV=1	G	Carbohydrate transport and metabolism	Raucaffricine beta-glucosidase [Handroanthus impetiginosus]	biological process: metabolic process (GO:0008152);; molecular function: catalytic activity (GO:0003824)	Cyanoamino acid metabolism (ko00460);; Starch and sucrose metabolism (ko00500);; Phenylpropanoid biosynthesis (ko00940)	--
c28285.graph_c0	1.13	1.85	0.87	0	0.77	1.73	--	--	--	--	--	--	K00430|2.9e-25|ini:109154051|K00430 peroxidase [EC:1.11.1.7] | (RefSeq) lignin-forming anionic peroxidase-like	[R]	General function prediction only	--	Retrovirus-related Pol polyprotein from transposon TNT 1-94 OS=Nicotiana tabacum OX=4097 PE=2 SV=1	Retrovirus-related Pol polyprotein from transposon TNT 1-94 OS=Vitis vinifera OX=29760 GN=POLX_4126 PE=4 SV=1	L	Replication, recombination and repair	Retrovirus-related Pol polyprotein from transposon TNT 1-94 [Vitis vinifera]	--	Phenylpropanoid biosynthesis (ko00940)	--
c32160.graph_c0	0	0.32	0	0.64	0.26	0.45	--	--	--	--	--	Biological Process: polysaccharide catabolic process (GO:0000272);; Molecular Function: beta-amylase activity (GO:0016161);; Molecular Function: amylopectin maltohydrolase activity (GO:0102229);;	K01177|1.0e-113|bna:106440136|K01177 beta-amylase [EC:3.2.1.2] | (RefSeq) beta-amylase 3, chloroplastic-like	--	--	Glycosyl hydrolase family 14	Beta-amylase 3, chloroplastic OS=Arabidopsis thaliana OX=3702 GN=BAM3 PE=1 SV=3	Beta-amylase OS=Brassica campestris OX=3711 GN=BRAA03T14120Z PE=3 SV=1	G	Carbohydrate transport and metabolism	hypothetical protein BRARA_C04537 [Brassica rapa]	biological process: metabolic process (GO:0008152);; molecular function: catalytic activity (GO:0003824)	Starch and sucrose metabolism (ko00500)	--
c40082.graph_c0	7.03	5.64	4.56	13.35	17.87	15.66	0.0101499	0.759955	normal	--	--	Molecular Function: phospholipase D activity (GO:0004630);; Molecular Function: calcium ion binding (GO:0005509);; Cellular Component: plasma membrane (GO:0005886);; Biological Process: phospholipid catabolic process (GO:0009395);; Biological Process: phosphatidylcholine metabolic process (GO:0046470);; Molecular Function: N-acylphosphatidylethanolamine-specific phospholipase D activity (GO:00702…	K01115|1.1e-75|sind:105159372|K01115 phospholipase D1/2 [EC:3.1.4.4] | (RefSeq) phospholipase D delta-like	[I]	Lipid transport and metabolism	--	Phospholipase D delta OS=Arabidopsis thaliana OX=3702 GN=PLDDELTA PE=1 SV=2	Phospholipase D OS=Erythranthe guttata OX=4155 GN=MIMGU_mgv1a001300mg PE=3 SV=1	I	Lipid transport and metabolism	phospholipase D delta-like [Sesamum indicum]	molecular function: catalytic activity (GO:0003824);; molecular function: binding (GO:0005488);; cellular component: cell (GO:0005623);; cellular component: membrane (GO:0016020);; cellular component: cell part (GO:0044464);; biological process: metabolic process (GO:0008152);; biological process: cellular process (GO:0009987);; biological process: single-organism process (GO:0044699)	Glycerophospholipid metabolism (ko00564);; Ether lipid metabolism (ko00565);; Endocytosis (ko04144)	--
c70339.graph_c0	0	1.06	0.5	0	0.88	0	--	--	--	[I]	Lipid transport and metabolism	Molecular Function: farnesyl-diphosphate farnesyltransferase activity (GO:0004310);; Biological Process: biosynthetic process (GO:0009058);; Molecular Function: squalene synthase activity (GO:0051996);;	K02291|1.6e-64|gab:108454515|K02291 15-cis-phytoene synthase [EC:2.5.1.32] | (RefSeq) phytoene synthase 2, chloroplastic-like	[I]	Lipid transport and metabolism	Squalene/phytoene synthase	Phytoene synthase, chloroplastic OS=Arabidopsis thaliana OX=3702 GN=PSY1 PE=1 SV=2	Uncharacterized protein OS=Gossypium tomentosum OX=34277 GN=ES332_A09G009400v1 PE=3 SV=1	I	Lipid transport and metabolism	phytoene synthase 2, chloroplastic [Gossypium australe]	molecular function: catalytic activity (GO:0003824);; biological process: metabolic process (GO:0008152)	Carotenoid biosynthesis (ko00906)	--
c38588.graph_c0	14.17	13.22	18.82	0.18	0.14	0.23	8.47289e-65	-7.02304	down	[G]	Carbohydrate transport and metabolism	Molecular Function: monooxygenase activity (GO:0004497);; Cellular Component: plastid (GO:0009536);; Biological Process: photorespiration (GO:0009853);; Biological Process: carbon fixation (GO:0015977);; Biological Process: photosynthesis (GO:0015979);; Molecular Function: ribulose-bisphosphate carboxylase activity (GO:0016984);;	K01602|4.4e-37|hbr:110646335|K01602 ribulose-bisphosphate carboxylase small chain [EC:4.1.1.39] | (RefSeq) ribulose bisphosphate carboxylase small chain clone 512-like	--	--	Ribulose bisphosphate carboxylase, small chain;; Ribulose bisphosphate carboxylase, small chain	Ribulose bisphosphate carboxylase small chain 5, chloroplastic OS=Flaveria pringlei OX=4226 GN=RBCS5 PE=2 SV=1	Ribulose bisphosphate carboxylase small chain OS=Erythranthe guttata OX=4155 GN=MIMGU_mgv1a015027mg PE=3 SV=1	E	Amino acid transport and metabolism	PREDICTED: ribulose bisphosphate carboxylase small chain clone 512-like [Erythranthe guttata]	biological process: metabolic process (GO:0008152);; biological process: single-organism process (GO:0044699);; molecular function: catalytic activity (GO:0003824);; cellular component: cell (GO:0005623);; cellular component: organelle (GO:0043226);; cellular component: cell part (GO:0044464);; biological process: cellular process (GO:0009987)	Glyoxylate and dicarboxylate metabolism (ko00630);; Carbon fixation in photosynthetic organisms (ko00710);; Carbon metabolism (ko01200)	LOC105958144
c74254.graph_c0	0.54	0	0	0	0.73	0	--	--	--	[C]	Energy production and conversion	Biological Process: carbohydrate metabolic process (GO:0005975);; Biological Process: tricarboxylic acid cycle (GO:0006099);; Biological Process: oxaloacetate metabolic process (GO:0006107);; Biological Process: malate metabolic process (GO:0006108);; Biological Process: NADH metabolic process (GO:0006734);; Molecular Function: L-malate dehydrogenase activity (GO:0030060);;	K00025|2.2e-57|gab:108476189|K00025 malate dehydrogenase [EC:1.1.1.37] | (RefSeq) malate dehydrogenase	[C]	Energy production and conversion	lactate/malate dehydrogenase, alpha/beta C-terminal domain	Malate dehydrogenase OS=Nicotiana tabacum OX=4097 GN=MD1 PE=1 SV=1	Malate dehydrogenase OS=Gossypium hirsutum OX=3635 GN=LOC107940531 PE=2 SV=1	C	Energy production and conversion	PREDICTED: malate dehydrogenase [Gossypium arboreum]	biological process: metabolic process (GO:0008152);; biological process: cellular process (GO:0009987);; biological process: single-organism process (GO:0044699);; molecular function: catalytic activity (GO:0003824)	Citrate cycle (TCA cycle) (ko00020);; Cysteine and methionine metabolism (ko00270);; Pyruvate metabolism (ko00620);; Glyoxylate and dicarboxylate metabolism (ko00630);; Carbon fixation in photosynthetic organisms (ko00710);; Carbon metabolism (ko01200)	LOC108476189
c24643.graph_c0	0	0.48	0.22	0	0.2	0	--	--	--	[G]	Carbohydrate transport and metabolism	Biological Process: polysaccharide catabolic process (GO:0000272);; Molecular Function: beta-amylase activity (GO:0016161);; Molecular Function: amylopectin maltohydrolase activity (GO:0102229);;	K01177|7.9e-96|ghi:107914952|K01177 beta-amylase [EC:3.2.1.2] | (RefSeq) beta-amylase 1, chloroplastic-like	--	--	Glycosyl hydrolase family 14	Beta-amylase 1, chloroplastic OS=Arabidopsis thaliana OX=3702 GN=BAM1 PE=1 SV=1	Beta-amylase OS=Gossypium hirsutum OX=3635 GN=LOC107915051 PE=3 SV=1	G	Carbohydrate transport and metabolism	PREDICTED: beta-amylase 1, chloroplastic-like [Gossypium hirsutum]	biological process: metabolic process (GO:0008152);; molecular function: catalytic activity (GO:0003824)	Starch and sucrose metabolism (ko00500)	--
c26643.graph_c0	0	0	0	0	0.07	1.9	--	--	--	[E]	Amino acid transport and metabolism	Molecular Function: kinase activity (GO:0016301);;	K00891|5.5e-136|qsu:112007312|K00891 shikimate kinase [EC:2.7.1.71] | (RefSeq) shikimate kinase, chloroplastic	--	--	Shikimate kinase	Shikimate kinase, chloroplastic OS=Solanum lycopersicum OX=4081 GN=SK PE=1 SV=1	Shikimate kinase OS=Juglans regia OX=51240 GN=LOC108982000 PE=3 SV=1	G	Carbohydrate transport and metabolism	shikimate kinase, chloroplastic-like [Quercus lobata]	biological process: metabolic process (GO:0008152);; biological process: cellular process (GO:0009987);; molecular function: catalytic activity (GO:0003824)	Phenylalanine, tyrosine and tryptophan biosynthesis (ko00400);; Biosynthesis of amino acids (ko01230)	LOC115994933
c45404.graph_c0	0	0	0.3	0	0.41	0.69	--	--	--	--	--	Molecular Function: phosphomannomutase activity (GO:0004615);; Cellular Component: cytoplasm (GO:0005737);; Biological Process: GDP-mannose biosynthetic process (GO:0009298);;	K17497|6.7e-129|sind:105173180|K17497 phosphomannomutase [EC:5.4.2.8] | (RefSeq) phosphomannomutase	[I]	Lipid transport and metabolism	Eukaryotic phosphomannomutase;; haloacid dehalogenase-like hydrolase;; Sucrose-6F-phosphate phosphohydrolase	Phosphomannomutase OS=Glycine max OX=3847 PE=2 SV=1	Phosphomannomutase OS=Handroanthus impetiginosus OX=429701 GN=CDL12_21269 PE=3 SV=1	I	Lipid transport and metabolism	Phosphomannomutase [Handroanthus impetiginosus]	molecular function: catalytic activity (GO:0003824);; cellular component: cell (GO:0005623);; cellular component: cell part (GO:0044464);; biological process: metabolic process (GO:0008152);; biological process: cellular process (GO:0009987)	Fructose and mannose metabolism (ko00051);; Amino sugar and nucleotide sugar metabolism (ko00520)	--
c37992.graph_c0	0.25	0.4	1.04	1.55	2.18	1.17	0.413943	0.821359	normal	--	--	Biological Process: phospholipid biosynthetic process (GO:0008654);; Cellular Component: integral component of membrane (GO:0016021);; Molecular Function: phosphotransferase activity, for other substituted phosphate groups (GO:0016780);;	K00993|3.4e-36|sind:105161554|K00993 ethanolaminephosphotransferase [EC:2.7.8.1] | (RefSeq) choline/ethanolaminephosphotransferase 1	[I]	Lipid transport and metabolism	--	Choline/ethanolaminephosphotransferase 2 OS=Arabidopsis thaliana OX=3702 GN=AAPT2 PE=1 SV=1	Uncharacterized protein OS=Erythranthe guttata OX=4155 GN=MIMGU_mgv1a007954mg PE=3 SV=1	I	Lipid transport and metabolism	PREDICTED: choline/ethanolaminephosphotransferase 1 [Erythranthe guttata]	biological process: metabolic process (GO:0008152);; biological process: cellular process (GO:0009987);; biological process: single-organism process (GO:0044699);; cellular component: membrane (GO:0016020);; cellular component: membrane part (GO:0044425);; molecular function: catalytic activity (GO:0003824)	Phosphonate and phosphinate metabolism (ko00440);; Glycerophospholipid metabolism (ko00564);; Ether lipid metabolism (ko00565)	LOC105967640
c1454.graph_c0	0.21	0	0	0	0.25	0	--	--	--	[I]	Lipid transport and metabolism	Molecular Function: iron ion binding (GO:0005506);; Cellular Component: chloroplast (GO:0009507);; Biological Process: terpenoid biosynthetic process (GO:0016114);; Biological Process: isopentenyl diphosphate biosynthetic process, methylerythritol 4-phosphate pathway (GO:0019288);; Molecular Function: 4-hydroxy-3-methylbut-2-en-1-yl diphosphate synthase activity (GO:0046429);;	K03526|1.5e-80|aly:9300770|K03526 (E)-4-hydroxy-3-methylbut-2-enyl-diphosphate synthase [EC:1.17.7.1 1.17.7.3] | (RefSeq) 4-hydroxy-3-methylbut-2-en-1-yl diphosphate synthase (ferredoxin), chloroplastic	--	--	GcpE protein	4-hydroxy-3-methylbut-2-en-1-yl diphosphate synthase (ferredoxin), chloroplastic OS=Arabidopsis thaliana OX=3702 GN=ISPG PE=1 SV=1	Uncharacterized protein OS=Brassica rapa subsp. pekinensis OX=51351 PE=3 SV=1	I	Lipid transport and metabolism	BnaA10g13400D [Brassica napus]	molecular function: binding (GO:0005488);; cellular component: cell (GO:0005623);; cellular component: organelle (GO:0043226);; cellular component: cell part (GO:0044464);; biological process: metabolic process (GO:0008152);; biological process: cellular process (GO:0009987);; biological process: single-organism process (GO:0044699);; molecular function: catalytic activity (GO:0003824)	Terpenoid backbone biosynthesis (ko00900)	--
c58863.graph_c0	0	0.29	0	0	0	0.55	--	--	--	--	--	--	K12447|3.6e-34|thj:104808371|K12447 UDP-sugar pyrophosphorylase [EC:2.7.7.64] | (RefSeq) uncharacterized protein LOC104808371	[R]	General function prediction only	Reverse transcriptase (RNA-dependent DNA polymerase)	Retrovirus-related Pol polyprotein from transposon RE1 OS=Arabidopsis thaliana OX=3702 GN=RE1 PE=2 SV=1	Reverse transcriptase Ty1/copia-type domain-containing protein OS=Artemisia annua OX=35608 GN=CTI12_AA091260 PE=4 SV=1	L	Replication, recombination and repair	uncharacterized protein LOC110011306 [Sesamum indicum]	--	Pentose and glucuronate interconversions (ko00040);; Galactose metabolism (ko00052);; Ascorbate and aldarate metabolism (ko00053);; Amino sugar and nucleotide sugar metabolism (ko00520)	LOC110011306
c52406.graph_c0	9.12	10.26	9.75	7.61	8.38	6.87	8.77119e-12	-1.01907	down	[G]	Carbohydrate transport and metabolism	Molecular Function: glucose-6-phosphate isomerase activity (GO:0004347);; Cellular Component: cytosol (GO:0005829);; Biological Process: gluconeogenesis (GO:0006094);; Biological Process: glycolytic process (GO:0006096);; Molecular Function: monosaccharide binding (GO:0048029);; Biological Process: glucose 6-phosphate metabolic process (GO:0051156);;	K01810|2.7e-293|sind:105158994|K01810 glucose-6-phosphate isomerase [EC:5.3.1.9] | (RefSeq) glucose-6-phosphate isomerase 1, chloroplastic	[G]	Carbohydrate transport and metabolism	Phosphoglucose isomerase	Glucose-6-phosphate isomerase 1, chloroplastic OS=Arabidopsis thaliana OX=3702 GN=PGI1 PE=1 SV=1	Glucose-6-phosphate isomerase OS=Erythranthe guttata OX=4155 GN=MIMGU_mgv1a002902mg PE=3 SV=1	G	Carbohydrate transport and metabolism	glucose-6-phosphate isomerase 1, chloroplastic [Sesamum indicum]	molecular function: catalytic activity (GO:0003824);; cellular component: cell (GO:0005623);; cellular component: cell part (GO:0044464);; biological process: metabolic process (GO:0008152);; biological process: single-organism process (GO:0044699);; biological process: cellular process (GO:0009987);; molecular function: binding (GO:0005488)	Glycolysis / Gluconeogenesis (ko00010);; Pentose phosphate pathway (ko00030);; Starch and sucrose metabolism (ko00500);; Amino sugar and nucleotide sugar metabolism (ko00520);; Carbon metabolism (ko01200)	LOC105158994
c21183.graph_c1	0	0	0	0	0	2.05	--	--	--	[I]	Lipid transport and metabolism	Molecular Function: molecular_function (GO:0003674);; Molecular Function: catalytic activity (GO:0003824);; Molecular Function: acetyl-CoA C-acyltransferase activity (GO:0003988);; Cellular Component: cellular_component (GO:0005575);; Cellular Component: intracellular (GO:0005622);; Cellular Component: obsolete cell (GO:0005623);; Cellular Component: nucleus (GO:0005634);; Cellular Component: nuc…	K07513|4.3e-50|nnu:104587903|K07513 acetyl-CoA acyltransferase 1 [EC:2.3.1.16] | (RefSeq) 3-ketoacyl-CoA thiolase 2, peroxisomal	[I]	Lipid transport and metabolism	Thiolase, N-terminal domain	3-ketoacyl-CoA thiolase 2, peroxisomal OS=Arabidopsis thaliana OX=3702 GN=PED1 PE=1 SV=2	3-ketoacyl-CoA thiolase 2, peroxisomal OS=Morella rubra OX=262757 GN=CJ030_MR6G003892 PE=3 SV=1	I	Lipid transport and metabolism	3-ketoacyl-CoA thiolase 2, peroxisomal [Morella rubra]	molecular function: catalytic activity (GO:0003824);; cellular component: cell (GO:0005623);; cellular component: cell part (GO:0044464);; cellular component: organelle (GO:0043226);; cellular component: membrane-enclosed lumen (GO:0031974);; cellular component: organelle part (GO:0044422);; cellular component: membrane (GO:0016020);; biological process: metabolic process (GO:0008152);; biologica…	Fatty acid degradation (ko00071);; Valine, leucine and isoleucine degradation (ko00280);; alpha-Linolenic acid metabolism (ko00592);; Biosynthesis of unsaturated fatty acids (ko01040);; Fatty acid metabolism (ko01212);; Peroxisome (ko04146)	--
c31777.graph_c0	10.94	0	3.39	0	3.12	3.25	--	--	--	--	--	Molecular Function: transferase activity, transferring acyl groups other than amino-acyl groups (GO:0016747);;	K13065|1.9e-32|sind:105155477|K13065 shikimate O-hydroxycinnamoyltransferase [EC:2.3.1.133] | (RefSeq) spermidine hydroxycinnamoyl transferase-like	--	--	Transferase family	Rosmarinate synthase OS=Plectranthus scutellarioides OX=4142 GN=RAS PE=1 SV=1	HXXXD-type acyl-transferase family protein (Fragment) OS=Striga asiatica OX=4170 GN=STAS_22785 PE=3 SV=1	S	Function unknown	HXXXD-type acyl-transferase family protein, partial [Striga asiatica]	molecular function: catalytic activity (GO:0003824)	Phenylpropanoid biosynthesis (ko00940);; Flavonoid biosynthesis (ko00941);; Stilbenoid, diarylheptanoid and gingerol biosynthesis (ko00945)	--
c78928.graph_c0	0	0.26	0	0	0	0.97	--	--	--	[E]	Amino acid transport and metabolism	Molecular Function: transferase activity, transferring acyl groups (GO:0016746);;	K13509|1.6e-48|jre:108984053|K13509 lysophosphatidate acyltransferase [EC:2.3.1.51] | (RefSeq) 1-acyl-sn-glycerol-3-phosphate acyltransferase-like isoform X1	[I]	Lipid transport and metabolism	Acyltransferase	1-acyl-sn-glycerol-3-phosphate acyltransferase OS=Limnanthes douglasii OX=28973 GN=PLSC PE=2 SV=1	1-acyl-sn-glycerol-3-phosphate acyltransferase OS=Morella rubra OX=262757 GN=CJ030_MR4G025826 PE=3 SV=1	I	Lipid transport and metabolism	1-acyl-sn-glycerol-3-phosphate acyltransferase [Morella rubra]	molecular function: catalytic activity (GO:0003824)	Glycerolipid metabolism (ko00561);; Glycerophospholipid metabolism (ko00564)	--
c46068.graph_c0	3	2.96	2.93	8.85	7.98	9.93	6.802e-05	0.918392	normal	[G]	Carbohydrate transport and metabolism	Biological Process: carbohydrate metabolic process (GO:0005975);; Molecular Function: carbohydrate binding (GO:0030246);; Molecular Function: glucose-6-phosphate 1-epimerase activity (GO:0047938);;	K01792|2.1e-143|sind:105177088|K01792 glucose-6-phosphate 1-epimerase [EC:5.1.3.15] | (RefSeq) putative glucose-6-phosphate 1-epimerase	[G]	Carbohydrate transport and metabolism	Aldose 1-epimerase;; Aldose 1-epimerase	Putative glucose-6-phosphate 1-epimerase OS=Cenchrus ciliaris OX=35872 PE=2 SV=1	Glucose-6-phosphate 1-epimerase OS=Striga asiatica OX=4170 GN=STAS_05373 PE=3 SV=1	G	Carbohydrate transport and metabolism	aldose 1-epimerase family protein [Striga asiatica]	biological process: metabolic process (GO:0008152);; molecular function: binding (GO:0005488);; molecular function: catalytic activity (GO:0003824)	Glycolysis / Gluconeogenesis (ko00010)	--
c45501.graph_c0	4.34	3.32	3.3	6.06	5.67	5.9	0.988566	0.00498232	normal	[F]	Nucleotide transport and metabolism	Molecular Function: ATP binding (GO:0005524);; Biological Process: nucleobase-containing compound metabolic process (GO:0006139);; Molecular Function: nucleobase-containing compound kinase activity (GO:0019205);;	K00939|4.9e-90|sind:105175811|K00939 adenylate kinase [EC:2.7.4.3] | (RefSeq) adenylate kinase, chloroplastic	[F]	Nucleotide transport and metabolism	Adenylate kinase;; AAA domain	Adenylate kinase 2, chloroplastic OS=Arabidopsis thaliana OX=3702 GN=At5g47840 PE=1 SV=1	Adenylate kinase OS=Striga asiatica OX=4170 GN=STAS_03264 PE=3 SV=1	F	Nucleotide transport and metabolism	adenylate kinase, chloroplastic [Sesamum indicum]	molecular function: binding (GO:0005488);; biological process: metabolic process (GO:0008152);; biological process: cellular process (GO:0009987);; molecular function: catalytic activity (GO:0003824)	Purine metabolism (ko00230);; Thiamine metabolism (ko00730)	LOC105175811
c21648.graph_c0	0	0	0.67	0	0	0	--	--	--	--	--	Molecular Function: GDP-D-glucose phosphorylase activity (GO:0080048);;	K14190|1.7e-47|ghi:107903465|K14190 GDP-L-galactose phosphorylase [EC:2.7.7.69] | (RefSeq) GDP-L-galactose phosphorylase 1-like	[R]	General function prediction only	--	GDP-L-galactose phosphorylase 1 OS=Arabidopsis thaliana OX=3702 GN=VTC2 PE=1 SV=1	Uncharacterized protein OS=Gossypium tomentosum OX=34277 GN=ES332_D05G438600v1 PE=3 SV=1	S	Function unknown	PREDICTED: GDP-L-galactose phosphorylase 1-like isoform X1 [Gossypium raimondii]	molecular function: catalytic activity (GO:0003824)	Ascorbate and aldarate metabolism (ko00053)	LOC105768479
c67078.graph_c0	0	0	0	0	0	1.69	--	--	--	[G]	Carbohydrate transport and metabolism	Molecular Function: transferase activity (GO:0016740);;	K00895|6.8e-60|jre:109002812|K00895 diphosphate-dependent phosphofructokinase [EC:2.7.1.90] | (RefSeq) pyrophosphate--fructose 6-phosphate 1-phosphotransferase subunit beta-like	[G]	Carbohydrate transport and metabolism	--	Pyrophosphate--fructose 6-phosphate 1-phosphotransferase subunit beta OS=Ricinus communis OX=3988 GN=PFP-BETA PE=3 SV=1	Pyrophosphate--fructose 6-phosphate 1-phosphotransferase subunit beta OS=Morella rubra OX=262757 GN=PFP-BETA PE=3 SV=1	G	Carbohydrate transport and metabolism	Pyrophosphate--fructose 6-phosphate 1-phosphotransferase subunit beta [Morella rubra]	molecular function: catalytic activity (GO:0003824)	Glycolysis / Gluconeogenesis (ko00010);; Pentose phosphate pathway (ko00030);; Fructose and mannose metabolism (ko00051)	--
c14669.graph_c0	5.57	5.22	3.78	10.7	11.28	12.13	0.0224484	0.551609	normal	--	--	Cellular Component: integral component of membrane (GO:0016021);;	K00939|3.4e-17|ccp:CHC_T00006303001|K00939 adenylate kinase [EC:2.7.4.3] | (RefSeq) hypothetical protein	--	--	Protein of unknown function (DUF3054)	--	Uncharacterized protein OS=Erythranthe guttata OX=4155 GN=MIMGU_mgv1a011972mg PE=4 SV=1	S	Function unknown	PREDICTED: uncharacterized protein LOC105961558 [Erythranthe guttata]	cellular component: membrane (GO:0016020);; cellular component: membrane part (GO:0044425)	Purine metabolism (ko00230);; Thiamine metabolism (ko00730)	LOC105961558
c50213.graph_c1	0.27	0.12	0	0.58	0.61	0.87	0.104687	1.57792	normal	--	--	--	K00919|9.0e-18|gab:108452206|K00919 4-diphosphocytidyl-2-C-methyl-D-erythritol kinase [EC:2.7.1.148] | (RefSeq) 4-diphosphocytidyl-2-C-methyl-D-erythritol kinase, chloroplastic	--	--	--	4-diphosphocytidyl-2-C-methyl-D-erythritol kinase, chloroplastic OS=Mentha piperita OX=34256 GN=ISPE PE=1 SV=1	UBA domain-containing protein OS=Salvia splendens OX=180675 GN=Saspl_027187 PE=4 SV=1	S	Function unknown	uncharacterized protein LOC105163737 [Sesamum indicum]	--	Terpenoid backbone biosynthesis (ko00900)	LOC105163737
c15970.graph_c0	0	0	0.11	0	0	1.59	--	--	--	[G]	Carbohydrate transport and metabolism	Molecular Function: nucleotidyltransferase activity (GO:0016779);;	K00963|4.9e-88|jre:108984075|K00963 UTP--glucose-1-phosphate uridylyltransferase [EC:2.7.7.9] | (RefSeq) UTP--glucose-1-phosphate uridylyltransferase	[G]	Carbohydrate transport and metabolism	UTP--glucose-1-phosphate uridylyltransferase	UTP--glucose-1-phosphate uridylyltransferase OS=Musa acuminata OX=4641 GN=UGPA PE=2 SV=1	UTP--glucose-1-phosphate uridylyltransferase OS=Morella rubra OX=262757 GN=CJ030_MR6G021447 PE=3 SV=1	G	Carbohydrate transport and metabolism	UTP--glucose-1-phosphate uridylyltransferase [Morella rubra]	molecular function: catalytic activity (GO:0003824)	Pentose and glucuronate interconversions (ko00040);; Galactose metabolism (ko00052);; Starch and sucrose metabolism (ko00500);; Amino sugar and nucleotide sugar metabolism (ko00520)	--
c82740.graph_c0	0	0	0	0	7.98	0	--	--	--	[G]	Carbohydrate transport and metabolism	Molecular Function: nucleotidyltransferase activity (GO:0016779);;	K00975|2.2e-34|gra:105769054|K00975 glucose-1-phosphate adenylyltransferase [EC:2.7.7.27] | (RefSeq) glucose-1-phosphate adenylyltransferase large subunit, chloroplastic/amyloplastic-like	[M]	Cell wall/membrane/envelope biogenesis	Nucleotidyl transferase	Glucose-1-phosphate adenylyltransferase large subunit 2, chloroplastic/amyloplastic OS=Solanum tuberosum OX=4113 GN=AGPS2 PE=2 SV=1	Glucose-1-phosphate adenylyltransferase OS=Morella rubra OX=262757 GN=CJ030_MR8G016808 PE=3 SV=1	M	Cell wall/membrane/envelope biogenesis	Glucose-1-phosphate adenylyltransferase large subunit, chloroplastic/amyloplastic [Morella rubra]	molecular function: catalytic activity (GO:0003824)	Starch and sucrose metabolism (ko00500);; Amino sugar and nucleotide sugar metabolism (ko00520)	--
c74688.graph_c0	0.23	0.32	0	0	0	0.3	--	--	--	--	--	Molecular Function: inositol-3-phosphate synthase activity (GO:0004512);; Biological Process: inositol biosynthetic process (GO:0006021);; Biological Process: phospholipid biosynthetic process (GO:0008654);;	K01858|5.4e-80|ghi:107898405|K01858 myo-inositol-1-phosphate synthase [EC:5.5.1.4] | (RefSeq) inositol-3-phosphate synthase-like	[I]	Lipid transport and metabolism	Myo-inositol-1-phosphate synthase	Inositol-3-phosphate synthase OS=Sesamum indicum OX=4182 PE=2 SV=1	Inositol-3-phosphate synthase OS=Gossypium tomentosum OX=34277 GN=ES332_A11G226300v1 PE=3 SV=1	I	Lipid transport and metabolism	hypothetical protein ES319_A11G211100v1 [Gossypium barbadense]	molecular function: catalytic activity (GO:0003824);; biological process: metabolic process (GO:0008152);; biological process: cellular process (GO:0009987);; biological process: single-organism process (GO:0044699)	Inositol phosphate metabolism (ko00562)	--
c39012.graph_c0	0.16	0.22	0.2	0.64	0.79	0.56	0.374987	0.914307	normal	--	--	Molecular Function: magnesium ion binding (GO:0000287);; Molecular Function: terpene synthase activity (GO:0010333);; Molecular Function: copal-8-ol diphosphate synthase activity (GO:0102161);;	K04120|1.2e-31|vra:106757084|K04120 ent-copalyl diphosphate synthase [EC:5.5.1.13] | (RefSeq) ent-copalyl diphosphate synthase, chloroplastic	--	--	--	Syn-copalyl diphosphate synthase TPS3, chloroplastic OS=Vitex agnus-castus OX=54477 GN=TPS3 PE=1 SV=1	Copal-8-ol diphosphate hydratase OS=Handroanthus impetiginosus OX=429701 GN=CDL12_15079 PE=4 SV=1	S	Function unknown	RecName: Full=Syn-copalyl diphosphate synthase TPS3, chloroplastic; AltName: Full=Terpene synthase 3; Short=VacTPS3; Flags: Precursor [Vitex agnus-castus]	molecular function: binding (GO:0005488);; molecular function: catalytic activity (GO:0003824)	Diterpenoid biosynthesis (ko00904)	--
c54745.graph_c3	0.62	1.24	0.58	0.96	0.68	1.14	0.634856	-0.401811	normal	[E]	Amino acid transport and metabolism	Biological Process: histidine biosynthetic process (GO:0000105);; Molecular Function: molecular_function (GO:0003674);; Molecular Function: catalytic activity (GO:0003824);; Molecular Function: histidinol-phosphate transaminase activity (GO:0004400);; Cellular Component: cellular_component (GO:0005575);; Cellular Component: intracellular (GO:0005622);; Cellular Component: obsolete cell (GO:000562…	K00817|2.0e-33|sind:105168185|K00817 histidinol-phosphate aminotransferase [EC:2.6.1.9] | (RefSeq) LOW QUALITY PROTEIN: histidinol-phosphate aminotransferase, chloroplastic-like	[E]	Amino acid transport and metabolism	--	Histidinol-phosphate aminotransferase, chloroplastic OS=Nicotiana plumbaginifolia OX=4092 GN=HPA PE=1 SV=1	Histidinol-phosphate aminotransferase OS=Striga asiatica OX=4170 GN=STAS_32501 PE=3 SV=1	E	Amino acid transport and metabolism	histidinol-phosphate aminotransferase [Striga asiatica]	biological process: metabolic process (GO:0008152);; biological process: cellular process (GO:0009987);; biological process: single-organism process (GO:0044699);; molecular function: catalytic activity (GO:0003824);; cellular component: cell (GO:0005623);; cellular component: cell part (GO:0044464);; cellular component: organelle (GO:0043226);; cellular component: organelle part (GO:0044422);; m…	Histidine metabolism (ko00340);; Tyrosine metabolism (ko00350);; Phenylalanine metabolism (ko00360);; Phenylalanine, tyrosine and tryptophan biosynthesis (ko00400);; Tropane, piperidine and pyridine alkaloid biosynthesis (ko00960);; Biosynthesis of amino acids (ko01230)	--
c41316.graph_c0	0.57	0	0	4.01	3.99	4.25	0.131097	2.37557	normal	[M]	Cell wall/membrane/envelope biogenesis	Molecular Function: phosphatidylcholine phospholipase C activity (GO:0034480);;	K01114|3.8e-255|sind:105163667|K01114 phospholipase C [EC:3.1.4.3] | (RefSeq) non-specific phospholipase C2	--	--	Phosphoesterase family	Non-specific phospholipase C2 OS=Arabidopsis thaliana OX=3702 GN=NPC2 PE=2 SV=1	Phospholipase C OS=Handroanthus impetiginosus OX=429701 GN=CDL12_20939 PE=4 SV=1	M	Cell wall/membrane/envelope biogenesis	Phospholipase C [Handroanthus impetiginosus]	molecular function: catalytic activity (GO:0003824)	Inositol phosphate metabolism (ko00562);; Glycerophospholipid metabolism (ko00564);; Ether lipid metabolism (ko00565)	--
c43282.graph_c1	0.43	0.98	0.84	0	0	0	--	--	--	[C]	Energy production and conversion	Molecular Function: 3-chloroallyl aldehyde dehydrogenase activity (GO:0004028);; Biological Process: cellular aldehyde metabolic process (GO:0006081);;	K00128|3.0e-147|sind:105159459|K00128 aldehyde dehydrogenase (NAD+) [EC:1.2.1.3] | (RefSeq) aldehyde dehydrogenase	[C]	Energy production and conversion	Aldehyde dehydrogenase family;; Aldehyde dehydrogenase family	Aldehyde dehydrogenase OS=Craterostigma plantagineum OX=4153 GN=ALDH PE=1 SV=1	Aldehyde dehydrogenase OS=Erythranthe guttata OX=4155 GN=MIMGU_mgv1a005625mg PE=3 SV=1	C	Energy production and conversion	PREDICTED: aldehyde dehydrogenase-like isoform X2 [Erythranthe guttata]	biological process: metabolic process (GO:0008152);; biological process: single-organism process (GO:0044699);; molecular function: catalytic activity (GO:0003824);; biological process: cellular process (GO:0009987)	Glycolysis / Gluconeogenesis (ko00010);; Ascorbate and aldarate metabolism (ko00053);; Fatty acid degradation (ko00071);; Valine, leucine and isoleucine degradation (ko00280);; Lysine degradation (ko00310);; Arginine and proline metabolism (ko00330);; Histidine metabolism (ko00340);; Tryptophan metabolism (ko00380);; beta-Alanine metabolism (ko00410);; Glycerolipid metabolism (ko00561);; Pyruvate…	LOC105974327
c55717.graph_c0	0	0	0	4.22	0	1.92	--	--	--	[I]	Lipid transport and metabolism	Molecular Function: phospholipase D activity (GO:0004630);; Molecular Function: calcium ion binding (GO:0005509);; Cellular Component: membrane (GO:0016020);; Biological Process: lipid catabolic process (GO:0016042);; Biological Process: phosphatidylcholine metabolic process (GO:0046470);; Molecular Function: N-acylphosphatidylethanolamine-specific phospholipase D activity (GO:0070290);;	K01115|0.0e+00|sind:105157338|K01115 phospholipase D1/2 [EC:3.1.4.4] | (RefSeq) phospholipase D beta 1	[I]	Lipid transport and metabolism	C2 domain;; Phospholipase D C terminal;; Phospholipase D Active site motif;; PLD-like domain;; Thioredoxin	Phospholipase D beta 1 OS=Arabidopsis thaliana OX=3702 GN=PLDBETA1 PE=1 SV=4	Phospholipase D OS=Handroanthus impetiginosus OX=429701 GN=CDL12_18420 PE=3 SV=1	I	Lipid transport and metabolism	phospholipase D beta 1 [Sesamum indicum]	molecular function: catalytic activity (GO:0003824);; molecular function: binding (GO:0005488);; cellular component: membrane (GO:0016020);; biological process: metabolic process (GO:0008152);; biological process: single-organism process (GO:0044699);; biological process: cellular process (GO:0009987)	Glycerophospholipid metabolism (ko00564);; Ether lipid metabolism (ko00565);; Endocytosis (ko04144)	LOC105157338
c55078.graph_c1	4.26	0.64	2.75	5.3	8.51	4.47	0.548051	0.515913	normal	--	--	--	K00993|7.9e-64|bna:106453259|K00993 ethanolaminephosphotransferase [EC:2.7.8.1] | (RefSeq) uncharacterized protein LOC106453259	--	--	Protein of unknown function (DUF1262)	--	Uncharacterized protein OS=Handroanthus impetiginosus OX=429701 GN=CDL12_13948 PE=4 SV=1	S	Function unknown	uncharacterized protein LOC105156443 [Sesamum indicum]	--	Phosphonate and phosphinate metabolism (ko00440);; Glycerophospholipid metabolism (ko00564);; Ether lipid metabolism (ko00565)	LOC105156443
c75114.graph_c0	0	0	0	0	0	2.24	--	--	--	--	--	Molecular Function: 1,4-alpha-glucan branching enzyme activity (GO:0003844);; Molecular Function: hydrolase activity, hydrolyzing O-glycosyl compounds (GO:0004553);; Biological Process: glycogen biosynthetic process (GO:0005978);; Molecular Function: cation binding (GO:0043169);;	K00700|8.6e-37|jre:109002933|K00700 1,4-alpha-glucan branching enzyme [EC:2.4.1.18] | (RefSeq) 1,4-alpha-glucan-branching enzyme 1, chloroplastic/amyloplastic-like	--	--	--	1,4-alpha-glucan-branching enzyme 1, chloroplastic/amyloplastic (Fragment) OS=Pisum sativum OX=3888 GN=SBEII PE=1 SV=1	1,4-alpha-glucan branching enzyme OS=Juglans regia OX=51240 GN=LOC109002933 PE=3 SV=1	G	Carbohydrate transport and metabolism	1,4-alpha-glucan-branching enzyme 1, chloroplastic/amyloplastic-like [Juglans regia]	molecular function: catalytic activity (GO:0003824);; biological process: metabolic process (GO:0008152);; biological process: cellular process (GO:0009987);; biological process: single-organism process (GO:0044699);; molecular function: binding (GO:0005488)	Starch and sucrose metabolism (ko00500)	LOC109002933
c54576.graph_c0	0.19	0.38	0.9	0.3	0.67	0.52	0.593378	-0.633202	normal	[D]	Cell cycle control, cell division, chromosome partitioning	Molecular Function: glycogen (starch) synthase activity (GO:0004373);; Molecular Function: starch synthase activity (GO:0009011);; Molecular Function: alpha-1,4-glucan synthase activity (GO:0033201);; Molecular Function: starch binding (GO:2001070);;	K00703|0.0e+00|sind:105175341|K00703 starch synthase [EC:2.4.1.21] | (RefSeq) starch synthase 3, chloroplastic/amyloplastic	--	--	Starch/carbohydrate-binding module (family 53);; Starch synthase catalytic domain;; Glycosyltransferase Family 4;; Glycosyl transferases group 1	Soluble starch synthase 3, chloroplastic/amyloplastic OS=Solanum tuberosum OX=4113 GN=SS3 PE=1 SV=1	Starch synthase OS=Handroanthus impetiginosus OX=429701 GN=CDL12_18850 PE=3 SV=1	G	Carbohydrate transport and metabolism	starch synthase 3, chloroplastic/amyloplastic [Sesamum indicum]	molecular function: catalytic activity (GO:0003824);; molecular function: binding (GO:0005488)	Starch and sucrose metabolism (ko00500)	LOC105175341
c48821.graph_c0	0	0.92	0.83	0.87	1.47	0.83	0.903012	0.176208	normal	[QV]	--	Molecular Function: iron ion binding (GO:0005506);; Molecular Function: heme binding (GO:0020037);; Molecular Function: isoflavone 2'-hydroxylase activity (GO:0033773);;	K13260|7.5e-176|nau:109240371|K13260 isoflavone/4'-methoxyisoflavone 2'-hydroxylase [EC:1.14.14.90 1.14.14.89] | (RefSeq) isoflavone 2'-hydroxylase-like	[Q]	Secondary metabolites biosynthesis, transport and catabolism	Cytochrome P450	Cytochrome P450 81Q32 OS=Catharanthus roseus OX=4058 GN=CYP81Q32 PE=2 SV=1	Cytochrome P450 CYP2 subfamily OS=Handroanthus impetiginosus OX=429701 GN=CDL12_25928 PE=3 SV=1	Q	Secondary metabolites biosynthesis, transport and catabolism	cytochrome P450 81E8-like isoform X2 [Sesamum indicum]	molecular function: binding (GO:0005488);; biological process: metabolic process (GO:0008152);; biological process: single-organism process (GO:0044699);; molecular function: catalytic activity (GO:0003824)	Isoflavonoid biosynthesis (ko00943)	LOC105155572
c48138.graph_c0	74.34	68.51	63.55	115.76	110.6	121.81	0.588413	0.0780174	normal	[F]	Nucleotide transport and metabolism	Molecular Function: nucleoside diphosphate kinase activity (GO:0004550);; Molecular Function: ATP binding (GO:0005524);; Biological Process: GTP biosynthetic process (GO:0006183);; Biological Process: UTP biosynthetic process (GO:0006228);; Biological Process: CTP biosynthetic process (GO:0006241);;	K00940|4.3e-110|sind:105159148|K00940 nucleoside-diphosphate kinase [EC:2.7.4.6] | (RefSeq) nucleoside diphosphate kinase 3	[F]	Nucleotide transport and metabolism	Nucleoside diphosphate kinase	Nucleoside diphosphate kinase 4, chloroplastic OS=Spinacia oleracea OX=3562 GN=NDK4 PE=1 SV=1	Nucleoside diphosphate kinase OS=Handroanthus impetiginosus OX=429701 GN=CDL12_25743 PE=3 SV=1	F	Nucleotide transport and metabolism	Nucleoside diphosphate kinase [Handroanthus impetiginosus]	biological process: metabolic process (GO:0008152);; biological process: cellular process (GO:0009987);; biological process: single-organism process (GO:0044699);; molecular function: catalytic activity (GO:0003824);; molecular function: binding (GO:0005488)	Purine metabolism (ko00230);; Pyrimidine metabolism (ko00240);; MAPK signaling pathway - plant (ko04016)	--
c52375.graph_c0	0.59	0	0.3	1.48	0.54	0.61	--	--	--	[H]	Coenzyme transport and metabolism	Molecular Function: methionine adenosyltransferase activity (GO:0004478);; Molecular Function: ATP binding (GO:0005524);; Cellular Component: cytosol (GO:0005829);; Biological Process: S-adenosylmethionine biosynthetic process (GO:0006556);; Biological Process: one-carbon metabolic process (GO:0006730);; Molecular Function: metal ion binding (GO:0046872);;	K00789|3.7e-228|sind:105172459|K00789 S-adenosylmethionine synthetase [EC:2.5.1.6] | (RefSeq) S-adenosylmethionine synthase 1-like	[H]	Coenzyme transport and metabolism	S-adenosylmethionine synthetase, C-terminal domain;; S-adenosylmethionine synthetase, central domain;; S-adenosylmethionine synthetase, N-terminal domain	S-adenosylmethionine synthase 3 OS=Actinidia chinensis var. chinensis OX=1590841 GN=SAM3 PE=2 SV=2	S-adenosylmethionine synthase OS=Erythranthe guttata OX=4155 GN=MIMGU_mgv1a007849mg PE=3 SV=1	H	Coenzyme transport and metabolism	S-adenosylmethionine synthase 1-like [Sesamum indicum]	molecular function: catalytic activity (GO:0003824);; molecular function: binding (GO:0005488);; cellular component: cell (GO:0005623);; cellular component: cell part (GO:0044464);; biological process: metabolic process (GO:0008152);; biological process: cellular process (GO:0009987);; biological process: single-organism process (GO:0044699)	Cysteine and methionine metabolism (ko00270);; Biosynthesis of amino acids (ko01230)	LOC105172459
c32373.graph_c0	0.14	0.06	0	0.2	0.08	0	--	--	--	--	--	Molecular Function: chromatin binding (GO:0003682);;	K04124|9.0e-06|cqi:110712216|K04124 gibberellin 3beta-dioxygenase [EC:1.14.11.15] | (RefSeq) gibberellin 3-beta-dioxygenase 1-like	[Q]	Secondary metabolites biosynthesis, transport and catabolism	non-haem dioxygenase in morphine synthesis N-terminal	ABC transporter G family member 35 OS=Arabidopsis thaliana OX=3702 GN=ABCG35 PE=2 SV=1	Uncharacterized protein OS=Salvia splendens OX=180675 GN=Saspl_039967 PE=4 SV=1	S	Function unknown	probable flavonol synthase 4 [Sesamum indicum]	molecular function: binding (GO:0005488)	Diterpenoid biosynthesis (ko00904)	LOC105157682
c38670.graph_c1	21.03	19.07	21.11	76.07	81.53	78.53	1.92049e-11	1.24356	up	--	--	Molecular Function: GDP-D-glucose phosphorylase activity (GO:0080048);;	K14190|1.7e-32|sind:105176671|K14190 GDP-L-galactose phosphorylase [EC:2.7.7.69] | (RefSeq) GDP-L-galactose phosphorylase 2-like	[R]	General function prediction only	--	GDP-L-galactose phosphorylase 1 OS=Arabidopsis thaliana OX=3702 GN=VTC2 PE=1 SV=1	GDP-L-galactose phosphorylase 1 OS=Striga asiatica OX=4170 GN=STAS_20789 PE=3 SV=1	S	Function unknown	GDP-L-galactose phosphorylase 2-like [Sesamum indicum]	molecular function: catalytic activity (GO:0003824)	Ascorbate and aldarate metabolism (ko00053)	LOC105176671
c30755.graph_c0	44.29	14.49	4.9	55.69	43.46	53.1	0.763105	0.30833	normal	--	--	Molecular Function: molecular_function (GO:0003674);; Molecular Function: catalytic activity (GO:0003824);; Molecular Function: hydrolase activity, hydrolyzing O-glycosyl compounds (GO:0004553);; Biological Process: carbohydrate metabolic process (GO:0005975);; Biological Process: biological_process (GO:0008150);; Biological Process: metabolic process (GO:0008152);; Molecular Function: beta-gluco…	K01188|2.9e-14|crb:17880107|K01188 beta-glucosidase [EC:3.2.1.21] | (RefSeq) beta-glucosidase 42	[G]	Carbohydrate transport and metabolism	Glycosyl hydrolase family 1	Beta-glucosidase 6 OS=Oryza sativa subsp. japonica OX=39947 GN=BGLU6 PE=1 SV=1	Beta-glucosidase OS=Striga asiatica OX=4170 GN=STAS_11658 PE=3 SV=1	G	Carbohydrate transport and metabolism	beta-glucosidase 12-like [Sesamum indicum]	molecular function: catalytic activity (GO:0003824);; biological process: metabolic process (GO:0008152);; biological process: single-organism process (GO:0044699)	Cyanoamino acid metabolism (ko00460);; Starch and sucrose metabolism (ko00500);; Phenylpropanoid biosynthesis (ko00940)	--
c48812.graph_c0	58.45	46.17	43.01	35.21	36.12	40.15	4.32211e-10	-1.07998	down	--	--	Molecular Function: purine nucleoside transmembrane transporter activity (GO:0015211);; Cellular Component: integral component of membrane (GO:0016021);;	K00850|2.1e-27|cpap:110822059|K00850 6-phosphofructokinase 1 [EC:2.7.1.11] | (RefSeq) ATP-dependent 6-phosphofructokinase 6-like	--	--	Purine nucleobase transmembrane transport;; EamA-like transporter family	Purine permease 1 OS=Arabidopsis thaliana OX=3702 GN=PUP1 PE=1 SV=1	Uncharacterized protein OS=Handroanthus impetiginosus OX=429701 GN=CDL12_24296 PE=3 SV=1	S	Function unknown	hypothetical protein CDL12_24296 [Handroanthus impetiginosus]	biological process: single-organism process (GO:0044699);; biological process: localization (GO:0051179);; molecular function: transporter activity (GO:0005215);; cellular component: membrane (GO:0016020);; cellular component: membrane part (GO:0044425)	Glycolysis / Gluconeogenesis (ko00010);; Pentose phosphate pathway (ko00030);; Fructose and mannose metabolism (ko00051);; Galactose metabolism (ko00052);; Carbon metabolism (ko01200);; Biosynthesis of amino acids (ko01230);; RNA degradation (ko03018)	--
c45587.graph_c1	4.25	2.87	2.59	7.33	8.58	6.9	0.168178	0.564735	normal	--	--	Molecular Function: iron ion binding (GO:0005506);; Molecular Function: sterol 14-demethylase activity (GO:0008398);; Cellular Component: integral component of membrane (GO:0016021);; Molecular Function: heme binding (GO:0020037);;	K05917|6.9e-75|sind:105168491|K05917 sterol 14alpha-demethylase [EC:1.14.14.154 1.14.15.36] | (RefSeq) sterol 14-demethylase	[Q]	Secondary metabolites biosynthesis, transport and catabolism	Cytochrome P450	Sterol 14-demethylase OS=Arabidopsis thaliana OX=3702 GN=CYP51G1 PE=1 SV=1	Cytochrome P450 OS=Handroanthus impetiginosus OX=429701 GN=CDL12_29594 PE=3 SV=1	Q	Secondary metabolites biosynthesis, transport and catabolism	Cytochrome P450 [Handroanthus impetiginosus]	molecular function: binding (GO:0005488);; biological process: metabolic process (GO:0008152);; biological process: single-organism process (GO:0044699);; molecular function: catalytic activity (GO:0003824);; cellular component: membrane (GO:0016020);; cellular component: membrane part (GO:0044425)	Steroid biosynthesis (ko00100)	--
c3192.graph_c0	0	0	0	0.08	0	0.49	--	--	--	[G]	Carbohydrate transport and metabolism	Molecular Function: nucleotide binding (GO:0000166);; Biological Process: polysaccharide biosynthetic process (GO:0000271);; Molecular Function: molecular_function (GO:0003674);; Molecular Function: catalytic activity (GO:0003824);; Molecular Function: glycogen (starch) synthase activity (GO:0004373);; Molecular Function: binding (GO:0005488);; Cellular Component: cellular_component (GO:0005575);…	K13679|2.0e-35|jre:108992643|K13679 granule-bound starch synthase [EC:2.4.1.242] | (RefSeq) granule-bound starch synthase 1, chloroplastic/amyloplastic-like isoform X1	--	--	--	Granule-bound starch synthase 1, chloroplastic/amyloplastic OS=Manihot esculenta OX=3983 GN=WAXY PE=2 SV=1	Granule-bound starch synthase 1, chloroplastic/amyloplastic OS=Morella rubra OX=262757 GN=CJ030_MR3G018322 PE=4 SV=1	H	Coenzyme transport and metabolism	Granule-bound starch synthase 1, chloroplastic/amyloplastic [Morella rubra]	molecular function: binding (GO:0005488);; biological process: metabolic process (GO:0008152);; biological process: single-organism process (GO:0044699);; molecular function: catalytic activity (GO:0003824);; cellular component: cell (GO:0005623);; cellular component: cell part (GO:0044464);; biological process: cellular process (GO:0009987);; cellular component: organelle (GO:0043226)	Starch and sucrose metabolism (ko00500)	--
c25086.graph_c0	0	0	0	2.66	0	6.19	--	--	--	--	--	Molecular Function: monooxygenase activity (GO:0004497);; Molecular Function: iron ion binding (GO:0005506);; Cellular Component: integral component of membrane (GO:0016021);; Molecular Function: oxidoreductase activity, acting on paired donors, with incorporation or reduction of molecular oxygen (GO:0016705);; Molecular Function: heme binding (GO:0020037);;	K20618|4.9e-18|sind:105174133|K20618 nepetalactol monooxygenase [EC:1.14.14.161] | (RefSeq) cytochrome P450 76A1-like	[Q]	Secondary metabolites biosynthesis, transport and catabolism	--	Iridoid oxidase OS=Catharanthus roseus OX=4058 GN=IO PE=1 SV=1	Cytochrome P450 OS=Striga asiatica OX=4170 GN=STAS_31829 PE=3 SV=1	Q	Secondary metabolites biosynthesis, transport and catabolism	cytochrome P450 76A1-like [Sesamum indicum]	biological process: metabolic process (GO:0008152);; biological process: single-organism process (GO:0044699);; molecular function: catalytic activity (GO:0003824);; molecular function: binding (GO:0005488);; cellular component: membrane (GO:0016020);; cellular component: membrane part (GO:0044425)	Monoterpenoid biosynthesis (ko00902)	--
c44188.graph_c2	17.58	0	8.79	91.92	43.05	33.72	--	--	--	--	--	Molecular Function: alanine-glyoxylate transaminase activity (GO:0008453);; Molecular Function: pyridoxal phosphate binding (GO:0030170);;	K00827|5.1e-12|sind:105163930|K00827 alanine-glyoxylate transaminase / (R)-3-amino-2-methylpropionate-pyruvate transaminase [EC:2.6.1.44 2.6.1.40] | (RefSeq) alanine--glyoxylate aminotransferase 2 homolog 3, mitochondrial	--	--	--	--	Alanine-glyoxylate aminotransferase AGT2 OS=Handroanthus impetiginosus OX=429701 GN=CDL12_13923 PE=3 SV=1	E	Amino acid transport and metabolism	Alanine-glyoxylate aminotransferase AGT2 [Handroanthus impetiginosus]	molecular function: catalytic activity (GO:0003824);; molecular function: binding (GO:0005488)	Alanine, aspartate and glutamate metabolism (ko00250);; Glycine, serine and threonine metabolism (ko00260);; Cysteine and methionine metabolism (ko00270);; Valine, leucine and isoleucine degradation (ko00280)	--
c1146.graph_c0	0.2	0.13	0	0.14	0.11	0.38	--	--	--	--	--	Molecular Function: nucleic acid binding (GO:0003676);; Molecular Function: zinc ion binding (GO:0008270);;	K14677|5.9e-27|ghi:107892630|K14677 aminoacylase [EC:3.5.1.14] | (RefSeq) uncharacterized protein LOC107892630	[R]	General function prediction only	--	--	CCHC-type domain-containing protein (Fragment) OS=Trifolium medium OX=97028 GN=A2U01_0001115 PE=4 SV=1	L	Replication, recombination and repair	PREDICTED: uncharacterized protein LOC104896592 [Beta vulgaris subsp. vulgaris]	molecular function: binding (GO:0005488)	Arginine biosynthesis (ko00220);; 2-Oxocarboxylic acid metabolism (ko01210);; Biosynthesis of amino acids (ko01230)	LOC104896592
c7063.graph_c0	0	0	0	0	0.5	0.56	--	--	--	[G]	Carbohydrate transport and metabolism	Molecular Function: kinase activity (GO:0016301);; Molecular Function: phosphotransferase activity, alcohol group as acceptor (GO:0016773);;	K00847|4.3e-54|sot:102579374|K00847 fructokinase [EC:2.7.1.4] | (RefSeq) probable fructokinase-7	[G]	Carbohydrate transport and metabolism	pfkB family carbohydrate kinase	Probable fructokinase-7 OS=Arabidopsis thaliana OX=3702 GN=At5g51830 PE=1 SV=1	PfkB domain-containing protein OS=Coffea canephora OX=49390 GN=GSCOC_T00028049001 PE=3 SV=1	G	Carbohydrate transport and metabolism	probable fructokinase-7 [Coffea arabica]	biological process: metabolic process (GO:0008152);; biological process: cellular process (GO:0009987);; molecular function: catalytic activity (GO:0003824)	Fructose and mannose metabolism (ko00051);; Starch and sucrose metabolism (ko00500);; Amino sugar and nucleotide sugar metabolism (ko00520)	LOC113729480
c55438.graph_c2	6.21	5.77	5.79	13.5	13.15	12.71	0.0261056	0.46879	normal	[C]	Energy production and conversion	Molecular Function: molecular_function (GO:0003674);; Molecular Function: catalytic activity (GO:0003824);; Cellular Component: cellular_component (GO:0005575);; Cellular Component: intracellular (GO:0005622);; Cellular Component: obsolete cell (GO:0005623);; Cellular Component: cytoplasm (GO:0005737);; Biological Process: cellular aromatic compound metabolic process (GO:0006725);; Biological Pro…	K18010|4.5e-114|sind:105171835|K18010 7-hydroxymethyl chlorophyll a reductase [EC:1.17.7.2] | (RefSeq) 7-hydroxymethyl chlorophyll a reductase, chloroplastic	--	--	Coenzyme F420 hydrogenase/dehydrogenase, beta subunit N-term	7-hydroxymethyl chlorophyll a reductase, chloroplastic OS=Arabidopsis thaliana OX=3702 GN=HCAR PE=1 SV=1	Uncharacterized protein OS=Lupinus albus OX=3870 GN=Lal_00000651 PE=4 SV=1	C	Energy production and conversion	7-hydroxymethyl chlorophyll a reductase, chloroplastic [Sesamum indicum]	molecular function: catalytic activity (GO:0003824);; cellular component: cell (GO:0005623);; cellular component: cell part (GO:0044464);; biological process: metabolic process (GO:0008152);; biological process: cellular process (GO:0009987);; cellular component: organelle (GO:0043226);; biological process: single-organism process (GO:0044699)	Porphyrin and chlorophyll metabolism (ko00860)	LOC105171835
c41729.graph_c0	0	0.22	0	0	0	3.77	--	--	--	[E]	Amino acid transport and metabolism	Molecular Function: molecular_function (GO:0003674);; Molecular Function: catalytic activity (GO:0003824);; Molecular Function: asparagine synthase (glutamine-hydrolyzing) activity (GO:0004066);; Molecular Function: binding (GO:0005488);; Molecular Function: protein binding (GO:0005515);; Biological Process: organic acid metabolic process (GO:0006082);; Biological Process: cellular amino acid met…	K01953|5.9e-62|jre:109002332|K01953 asparagine synthase (glutamine-hydrolysing) [EC:6.3.5.4] | (RefSeq) asparagine synthetase [glutamine-hydrolyzing]	[E]	Amino acid transport and metabolism	Asparagine synthase	Asparagine synthetase [glutamine-hydrolyzing] OS=Asparagus officinalis OX=4686 PE=2 SV=2	Asparagine synthetase [glutamine-hydrolyzing] OS=Morella rubra OX=262757 GN=CJ030_MR1G029245 PE=4 SV=1	E	Amino acid transport and metabolism	Asparagine synthetase [glutamine-hydrolyzing] [Morella rubra]	molecular function: catalytic activity (GO:0003824);; molecular function: binding (GO:0005488);; biological process: metabolic process (GO:0008152);; biological process: cellular process (GO:0009987);; biological process: single-organism process (GO:0044699);; biological process: response to stimulus (GO:0050896)	Alanine, aspartate and glutamate metabolism (ko00250);; Biosynthesis of amino acids (ko01230)	--
c53907.graph_c2	0.95	0.94	0.49	0.87	0.93	1.41	0.826264	-0.19303	normal	--	--	Biological Process: phytochromobilin biosynthetic process (GO:0010024);; Molecular Function: oxidoreductase activity, acting on the CH-CH group of donors, iron-sulfur protein as acceptor (GO:0016636);; Molecular Function: cobalt ion binding (GO:0050897);;	K08101|3.7e-23|sind:105170921|K08101 phytochromobilin:ferredoxin oxidoreductase [EC:1.3.7.4] | (RefSeq) phytochromobilin:ferredoxin oxidoreductase, chloroplastic isoform X2	--	--	--	Phytochromobilin:ferredoxin oxidoreductase, chloroplastic OS=Arabidopsis thaliana OX=3702 GN=HY2 PE=2 SV=1	Phytochromobilin:ferredoxin oxidoreductase OS=Striga asiatica OX=4170 GN=STAS_16467 PE=3 SV=1	S	Function unknown	phytochromobilin:ferredoxin oxidoreductase [Striga asiatica]	biological process: metabolic process (GO:0008152);; biological process: cellular process (GO:0009987);; biological process: single-organism process (GO:0044699);; molecular function: catalytic activity (GO:0003824);; molecular function: binding (GO:0005488)	Porphyrin and chlorophyll metabolism (ko00860)	--
c45068.graph_c0	0.65	0.54	0	0.33	0	1.48	0.99139	-0.0206323	normal	--	--	Molecular Function: peroxidase activity (GO:0004601);; Cellular Component: extracellular region (GO:0005576);; Biological Process: response to oxidative stress (GO:0006979);; Molecular Function: heme binding (GO:0020037);; Biological Process: hydrogen peroxide catabolic process (GO:0042744);; Molecular Function: metal ion binding (GO:0046872);;	K00430|8.6e-162|sind:105174327|K00430 peroxidase [EC:1.11.1.7] | (RefSeq) peroxidase 21	--	--	Peroxidase	Peroxidase 21 OS=Arabidopsis thaliana OX=3702 GN=PER21 PE=1 SV=1	Peroxidase OS=Handroanthus impetiginosus OX=429701 GN=CDL12_09394 PE=3 SV=1	Q	Secondary metabolites biosynthesis, transport and catabolism	Peroxidase [Handroanthus impetiginosus]	biological process: metabolic process (GO:0008152);; biological process: cellular process (GO:0009987);; biological process: single-organism process (GO:0044699);; biological process: response to stimulus (GO:0050896);; biological process: detoxification (GO:0098754);; molecular function: catalytic activity (GO:0003824);; molecular function: antioxidant activity (GO:0016209);; cellular component:…	Phenylpropanoid biosynthesis (ko00940)	--
c31543.graph_c0	0	0	0	0	0.05	1.13	--	--	--	--	--	Molecular Function: molecular_function (GO:0003674);; Molecular Function: catalytic activity (GO:0003824);; Cellular Component: cellular_component (GO:0005575);; Cellular Component: intracellular (GO:0005622);; Cellular Component: obsolete cell (GO:0005623);; Cellular Component: cytoplasm (GO:0005737);; Cellular Component: endoplasmic reticulum (GO:0005783);; Cellular Component: endoplasmic retic…	K15404|2.8e-156|jre:109008030|K15404 aldehyde decarbonylase [EC:4.1.99.5] | (RefSeq) very-long-chain aldehyde decarbonylase CER1-like	--	--	WAX2 C-terminal domain	Very-long-chain aldehyde decarbonylase CER1 OS=Arabidopsis thaliana OX=3702 GN=CER1 PE=1 SV=1	Protein ECERIFERUM 1 OS=Morella rubra OX=262757 GN=CJ030_MR8G028339 PE=3 SV=1	S	Function unknown	Protein ECERIFERUM 1 [Morella rubra]	molecular function: catalytic activity (GO:0003824);; cellular component: cell (GO:0005623);; cellular component: cell part (GO:0044464);; cellular component: organelle (GO:0043226);; cellular component: membrane (GO:0016020);; cellular component: organelle part (GO:0044422);; cellular component: membrane part (GO:0044425);; biological process: metabolic process (GO:0008152);; biological process:…	Cutin, suberine and wax biosynthesis (ko00073)	--
c10135.graph_c0	0.21	0	0	0	0	0.57	--	--	--	--	--	Molecular Function: protein kinase activity (GO:0004672);; Molecular Function: ATP binding (GO:0005524);; Cellular Component: integral component of membrane (GO:0016021);;	K01738|3.9e-09|lja:Lj1g3v3906730.1|K01738 cysteine synthase [EC:2.5.1.47] | (RefSeq) Lj1g3v3906730.1; -	[R]	General function prediction only	gag-polypeptide of LTR copia-type;; Retrotransposon gag protein	--	Leucine-rich receptor-like protein kinase family protein OS=Striga asiatica OX=4170 GN=STAS_11389 PE=4 SV=1	L	Replication, recombination and repair	leucine-rich receptor-like protein kinase family protein [Striga asiatica]	biological process: metabolic process (GO:0008152);; biological process: cellular process (GO:0009987);; molecular function: catalytic activity (GO:0003824);; molecular function: binding (GO:0005488);; cellular component: membrane (GO:0016020);; cellular component: membrane part (GO:0044425)	Cysteine and methionine metabolism (ko00270);; Sulfur metabolism (ko00920);; Carbon metabolism (ko01200);; Biosynthesis of amino acids (ko01230)	--
c9400.graph_c0	0	0	0	2.04	0	0	--	--	--	[E]	Amino acid transport and metabolism	Molecular Function: glycine hydroxymethyltransferase activity (GO:0004372);; Biological Process: glycine biosynthetic process from serine (GO:0019264);; Molecular Function: pyridoxal phosphate binding (GO:0030170);; Biological Process: tetrahydrofolate interconversion (GO:0035999);;	K00600|4.9e-57|bna:106399683|K00600 glycine hydroxymethyltransferase [EC:2.1.2.1] | (RefSeq) serine hydroxymethyltransferase 4	[E]	Amino acid transport and metabolism	Serine hydroxymethyltransferase	Serine hydroxymethyltransferase 4 OS=Arabidopsis thaliana OX=3702 GN=SHM4 PE=1 SV=1	Serine hydroxymethyltransferase OS=Brassica campestris OX=3711 GN=BRAA08T32666Z PE=3 SV=1	E	Amino acid transport and metabolism	BnaAnng08840D [Brassica napus]	molecular function: catalytic activity (GO:0003824);; biological process: metabolic process (GO:0008152);; biological process: cellular process (GO:0009987);; biological process: single-organism process (GO:0044699);; molecular function: binding (GO:0005488)	Glycine, serine and threonine metabolism (ko00260);; Cyanoamino acid metabolism (ko00460);; Glyoxylate and dicarboxylate metabolism (ko00630);; One carbon pool by folate (ko00670);; Carbon metabolism (ko01200);; Biosynthesis of amino acids (ko01230)	--
c34334.graph_c0	0	0	0	0	0	20.74	--	--	--	[H]	Coenzyme transport and metabolism	Biological Process: sulfur amino acid metabolic process (GO:0000096);; Molecular Function: molecular_function (GO:0003674);; Molecular Function: nucleic acid binding (GO:0003676);; Molecular Function: RNA binding (GO:0003723);; Molecular Function: mRNA binding (GO:0003729);; Molecular Function: catalytic activity (GO:0003824);; Molecular Function: methionine adenosyltransferase activity (GO:00044…	K00789|7.9e-25|hbr:110661411|K00789 S-adenosylmethionine synthetase [EC:2.5.1.6] | (RefSeq) S-adenosylmethionine synthase 1-like	[H]	Coenzyme transport and metabolism	S-adenosylmethionine synthetase, N-terminal domain	S-adenosylmethionine synthase 1 OS=Arabidopsis thaliana OX=3702 GN=SAM1 PE=1 SV=2	S-adenosylmethionine synthase OS=Hevea brasiliensis OX=3981 GN=GH714_030667 PE=3 SV=1	H	Coenzyme transport and metabolism	S-adenosylmethionine synthase 1-like [Hevea brasiliensis]	biological process: metabolic process (GO:0008152);; biological process: cellular process (GO:0009987);; biological process: single-organism process (GO:0044699);; molecular function: binding (GO:0005488);; molecular function: catalytic activity (GO:0003824);; cellular component: cell (GO:0005623);; cellular component: cell part (GO:0044464);; cellular component: organelle (GO:0043226);; cellular…	Cysteine and methionine metabolism (ko00270);; Biosynthesis of amino acids (ko01230)	LOC110661411
c88784.graph_c0	0	0	0	0	0	2.63	--	--	--	[I]	Lipid transport and metabolism	Molecular Function: 3-hydroxyacyl-CoA dehydrogenase activity (GO:0003857);; Cellular Component: peroxisome (GO:0005777);; Biological Process: fatty acid beta-oxidation (GO:0006635);;	K10527|2.0e-37|brp:103859186|K10527 enoyl-CoA hydratase/3-hydroxyacyl-CoA dehydrogenase [EC:4.2.1.17 1.1.1.35 1.1.1.211] | (RefSeq) glyoxysomal fatty acid beta-oxidation multifunctional protein MFP-a	[I]	Lipid transport and metabolism	--	Glyoxysomal fatty acid beta-oxidation multifunctional protein MFP-a OS=Brassica napus OX=3708 PE=2 SV=2	3-hydroxyacyl-CoA dehydrogenase OS=Brassica rapa subsp. pekinensis OX=51351 PE=3 SV=1	I	Lipid transport and metabolism	glyoxysomal fatty acid beta-oxidation multifunctional protein MFP-a [Brassica rapa]	biological process: metabolic process (GO:0008152);; biological process: single-organism process (GO:0044699);; molecular function: catalytic activity (GO:0003824);; cellular component: cell (GO:0005623);; cellular component: organelle (GO:0043226);; cellular component: cell part (GO:0044464);; biological process: cellular process (GO:0009987)	Fatty acid degradation (ko00071);; alpha-Linolenic acid metabolism (ko00592);; Fatty acid metabolism (ko01212)	--
c40337.graph_c0	3.49	3.44	1.12	7.25	8.14	9.43	0.0984919	0.919526	normal	--	--	Molecular Function: magnesium ion binding (GO:0000287);; Molecular Function: terpene synthase activity (GO:0010333);; Molecular Function: copal-8-ol diphosphate synthase activity (GO:0102161);;	K04120|3.1e-24|eus:EUTSA_v10029352mg|K04120 ent-copalyl diphosphate synthase [EC:5.5.1.13] | (RefSeq) hypothetical protein	--	--	--	Copalyl diphosphate synthase CPS1, chloroplastic OS=Salvia miltiorrhiza OX=226208 GN=CPS1 PE=1 SV=1	Copal-8-ol diphosphate hydratase OS=Handroanthus impetiginosus OX=429701 GN=CDL12_24472 PE=4 SV=1	S	Function unknown	Copal-8-ol diphosphate hydratase [Handroanthus impetiginosus]	molecular function: binding (GO:0005488);; molecular function: catalytic activity (GO:0003824)	Diterpenoid biosynthesis (ko00904)	--
c40672.graph_c0	6.05	5.74	5.1	19.98	26.52	20.29	4.05024e-11	1.30561	up	[EF]	--	Molecular Function: serine-pyruvate transaminase activity (GO:0004760);;	K00830|1.2e-224|sind:105170923|K00830 alanine-glyoxylate transaminase / serine-glyoxylate transaminase / serine-pyruvate transaminase [EC:2.6.1.44 2.6.1.45 2.6.1.51] | (RefSeq) serine--glyoxylate aminotransferase	[R]	General function prediction only	Aminotransferase class-V	Serine--glyoxylate aminotransferase OS=Arabidopsis thaliana OX=3702 GN=AGT1 PE=1 SV=2	Alanine--glyoxylate aminotransferase OS=Handroanthus impetiginosus OX=429701 GN=CDL12_13476 PE=3 SV=1	E	Amino acid transport and metabolism	Alanine-glyoxylate aminotransferase AGT1 [Handroanthus impetiginosus]	molecular function: catalytic activity (GO:0003824)	Alanine, aspartate and glutamate metabolism (ko00250);; Glycine, serine and threonine metabolism (ko00260);; Glyoxylate and dicarboxylate metabolism (ko00630);; Carbon metabolism (ko01200);; Peroxisome (ko04146)	--
c16384.graph_c0	0.21	0.19	0	0.33	0.55	0.44	0.438238	0.934827	normal	--	--	Molecular Function: nucleic acid binding (GO:0003676);; Molecular Function: RNA-DNA hybrid ribonuclease activity (GO:0004523);; Molecular Function: zinc ion binding (GO:0008270);;	K14677|2.7e-15|ghi:107892630|K14677 aminoacylase [EC:3.5.1.14] | (RefSeq) uncharacterized protein LOC107892630	[R]	General function prediction only	--	--	Uncharacterized protein OS=Fagus sylvatica OX=28930 GN=FSB_LOCUS3241 PE=4 SV=1	L	Replication, recombination and repair	uncharacterized protein LOC113766105 [Coffea eugenioides]	molecular function: binding (GO:0005488);; biological process: metabolic process (GO:0008152);; biological process: cellular process (GO:0009987);; molecular function: catalytic activity (GO:0003824)	Arginine biosynthesis (ko00220);; 2-Oxocarboxylic acid metabolism (ko01210);; Biosynthesis of amino acids (ko01230)	LOC113766105
c52991.graph_c0	2.21	0.54	0.37	6.94	5.07	7.24	0.00689223	1.87916	up	--	--	Molecular Function: transferase activity, transferring acyl groups other than amino-acyl groups (GO:0016747);;	K13065|5.8e-244|sind:105166275|K13065 shikimate O-hydroxycinnamoyltransferase [EC:2.3.1.133] | (RefSeq) spermidine hydroxycinnamoyl transferase	--	--	Transferase family	Spermidine hydroxycinnamoyl transferase OS=Arabidopsis thaliana OX=3702 GN=SHT PE=1 SV=1	Uncharacterized protein OS=Handroanthus impetiginosus OX=429701 GN=CDL12_09709 PE=3 SV=1	S	Function unknown	spermidine hydroxycinnamoyl transferase [Sesamum indicum]	molecular function: catalytic activity (GO:0003824)	Phenylpropanoid biosynthesis (ko00940);; Flavonoid biosynthesis (ko00941);; Stilbenoid, diarylheptanoid and gingerol biosynthesis (ko00945)	LOC105166275
c65393.graph_c0	0	0	3.46	0	0	0	--	--	--	[F]	Nucleotide transport and metabolism	Molecular Function: adenylate kinase activity (GO:0004017);; Molecular Function: ATP binding (GO:0005524);;	K00939|3.3e-42|bna:106366194|K00939 adenylate kinase [EC:2.7.4.3] | (RefSeq) adenylate kinase 4	[F]	Nucleotide transport and metabolism	Adenylate kinase;; Adenylate kinase, active site lid;; AAA domain	Adenylate kinase 4 OS=Arabidopsis thaliana OX=3702 GN=ADK1 PE=1 SV=2	ATP:AMP phosphotransferase OS=Brassica campestris OX=3711 GN=BRARA_I00738 PE=3 SV=1	F	Nucleotide transport and metabolism	adenylate kinase 4 [Brassica napus]	biological process: metabolic process (GO:0008152);; biological process: cellular process (GO:0009987);; biological process: single-organism process (GO:0044699);; molecular function: catalytic activity (GO:0003824);; molecular function: binding (GO:0005488)	Purine metabolism (ko00230);; Thiamine metabolism (ko00730)	LOC106366194
c45951.graph_c0	0	0	0	0	0.15	0	--	--	--	[G]	Carbohydrate transport and metabolism	Molecular Function: glycogen (starch) synthase activity (GO:0004373);; Cellular Component: amyloplast (GO:0009501);; Cellular Component: chloroplast (GO:0009507);; Biological Process: starch biosynthetic process (GO:0019252);;	K00703|9.5e-287|sind:105173754|K00703 starch synthase [EC:2.4.1.21] | (RefSeq) uncharacterized protein LOC105173754 isoform X1	--	--	Starch synthase catalytic domain;; Glycosyl transferases group 1;; Glycosyltransferase Family 4;; Glycosyl transferases group 1	Probable starch synthase 4, chloroplastic/amyloplastic OS=Arabidopsis thaliana OX=3702 GN=SS4 PE=1 SV=1	Starch synthase, chloroplastic/amyloplastic OS=Handroanthus impetiginosus OX=429701 GN=CDL12_24598 PE=3 SV=1	H	Coenzyme transport and metabolism	Starch synthase [Handroanthus impetiginosus]	molecular function: catalytic activity (GO:0003824);; cellular component: cell (GO:0005623);; cellular component: organelle (GO:0043226);; cellular component: cell part (GO:0044464);; biological process: metabolic process (GO:0008152);; biological process: cellular process (GO:0009987);; biological process: single-organism process (GO:0044699)	Starch and sucrose metabolism (ko00500)	--
c46465.graph_c1	0.56	0.39	0.16	0	0.63	0.67	0.841068	-0.312846	normal	[G]	Carbohydrate transport and metabolism	Molecular Function: ribose-5-phosphate isomerase activity (GO:0004751);; Biological Process: pentose-phosphate shunt, non-oxidative branch (GO:0009052);;	K01807|3.8e-63|sind:105156265|K01807 ribose 5-phosphate isomerase A [EC:5.3.1.6] | (RefSeq) probable ribose-5-phosphate isomerase 2	[G]	Carbohydrate transport and metabolism	Ribose 5-phosphate isomerase A (phosphoriboisomerase A);; Ribose 5-phosphate isomerase A (phosphoriboisomerase A)	Probable ribose-5-phosphate isomerase 1 OS=Arabidopsis thaliana OX=3702 GN=RPI1 PE=1 SV=1	Ribose-5-phosphate isomerase OS=Handroanthus impetiginosus OX=429701 GN=CDL12_17243 PE=3 SV=1	G	Carbohydrate transport and metabolism	Ribose 5-phosphate isomerase [Handroanthus impetiginosus]	molecular function: catalytic activity (GO:0003824);; biological process: metabolic process (GO:0008152);; biological process: cellular process (GO:0009987);; biological process: single-organism process (GO:0044699)	Pentose phosphate pathway (ko00030);; Carbon fixation in photosynthetic organisms (ko00710);; Carbon metabolism (ko01200);; Biosynthesis of amino acids (ko01230)	--
c50985.graph_c0	4.51	5.04	5.11	1.84	1.52	2.9	7.22188e-05	-1.86493	down	--	--	--	K01513|4.8e-48|ats:109769794|K01513 ectonucleotide pyrophosphatase/phosphodiesterase family member 1/3 [EC:3.1.4.1 3.6.1.9] | (RefSeq) uncharacterized protein LOC109769794	--	--	Plant protein 1589 of unknown function (A_thal_3526)	--	Uncharacterized protein (Fragment) OS=Striga asiatica OX=4170 GN=STAS_25832 PE=4 SV=1	S	Function unknown	uncharacterized protein LOC105173611 isoform X1 [Sesamum indicum]	--	Purine metabolism (ko00230);; Pyrimidine metabolism (ko00240);; Starch and sucrose metabolism (ko00500);; Riboflavin metabolism (ko00740);; Nicotinate and nicotinamide metabolism (ko00760);; Pantothenate and CoA biosynthesis (ko00770)	LOC105173611
c51788.graph_c1	0.16	0.33	0.21	1	0.56	0.62	--	--	--	[PR]	--	Molecular Function: chlorophyllide a oxygenase [overall] activity (GO:0010277);; Molecular Function: 2 iron, 2 sulfur cluster binding (GO:0051537);;	K13071|1.2e-274|sind:105169951|K13071 pheophorbide a oxygenase [EC:1.14.15.17] | (RefSeq) LOW QUALITY PROTEIN: pheophorbide a oxygenase, chloroplastic	--	--	Pheophorbide a oxygenase;; Rieske [2Fe-2S] domain;; Vanillate O-demethylase oxygenase C-terminal domain	Pheophorbide a oxygenase, chloroplastic OS=Arabidopsis thaliana OX=3702 GN=PAO PE=1 SV=1	Pheophorbide a oxygenase OS=Salvia splendens OX=180675 GN=PAO PE=4 SV=1	P	Inorganic ion transport and metabolism	LOW QUALITY PROTEIN: pheophorbide a oxygenase, chloroplastic [Sesamum indicum]	biological process: metabolic process (GO:0008152);; biological process: single-organism process (GO:0044699);; molecular function: catalytic activity (GO:0003824);; molecular function: binding (GO:0005488)	Porphyrin and chlorophyll metabolism (ko00860)	LOC105169951
c52032.graph_c0	0	0	0.16	0.18	0.56	0.19	--	--	--	[HC]	--	Cellular Component: chloroplast (GO:0009507);; Molecular Function: zeaxanthin epoxidase [overall] activity (GO:0009540);; Biological Process: abscisic acid biosynthetic process (GO:0009688);; Cellular Component: membrane (GO:0016020);; Molecular Function: FAD binding (GO:0071949);;	K09838|0.0e+00|sind:105177618|K09838 zeaxanthin epoxidase [EC:1.14.15.21] | (RefSeq) LOW QUALITY PROTEIN: zeaxanthin epoxidase, chloroplastic	[CR]	--	FAD binding domain;; FHA domain;; NAD(P)-binding Rossmann-like domain	Zeaxanthin epoxidase, chloroplastic OS=Nicotiana plumbaginifolia OX=4092 GN=ABA2 PE=1 SV=1	Zeaxanthin epoxidase, chloroplastic OS=Erythranthe lewisii OX=69919 GN=ZEP1 PE=4 SV=1	C	Energy production and conversion	zeaxanthin epoxidase 1 [Erythranthe lewisii]	cellular component: cell (GO:0005623);; cellular component: organelle (GO:0043226);; cellular component: cell part (GO:0044464);; biological process: metabolic process (GO:0008152);; biological process: single-organism process (GO:0044699);; molecular function: catalytic activity (GO:0003824);; biological process: cellular process (GO:0009987);; cellular component: membrane (GO:0016020);; molecul…	Carotenoid biosynthesis (ko00906)	--
c34811.graph_c0	0.06	0.2	0	0.4	0.22	0.23	--	--	--	--	--	Molecular Function: nucleic acid binding (GO:0003676);; Molecular Function: ATP binding (GO:0005524);; Biological Process: DNA integration (GO:0015074);; Cellular Component: integral component of membrane (GO:0016021);; Molecular Function: ATPase activity (GO:0016887);;	K12447|1.0e-93|thj:104808371|K12447 UDP-sugar pyrophosphorylase [EC:2.7.7.64] | (RefSeq) uncharacterized protein LOC104808371	[R]	General function prediction only	Reverse transcriptase (RNA-dependent DNA polymerase);; Integrase core domain;; GAG-pre-integrase domain;; gag-polypeptide of LTR copia-type;; Retrotransposon gag protein	Retrovirus-related Pol polyprotein from transposon RE1 OS=Arabidopsis thaliana OX=3702 GN=RE1 PE=2 SV=1	Integrase catalytic domain-containing protein OS=Fagus sylvatica OX=28930 GN=FSB_LOCUS33057 PE=4 SV=1	L	Replication, recombination and repair	wall-associated kinase 2 [Prunus dulcis]	molecular function: binding (GO:0005488);; biological process: metabolic process (GO:0008152);; biological process: cellular process (GO:0009987);; cellular component: membrane (GO:0016020);; cellular component: membrane part (GO:0044425);; molecular function: catalytic activity (GO:0003824)	Pentose and glucuronate interconversions (ko00040);; Galactose metabolism (ko00052);; Ascorbate and aldarate metabolism (ko00053);; Amino sugar and nucleotide sugar metabolism (ko00520)	--
c49608.graph_c0	0.28	0.13	0	0.77	0.74	0.83	0.260787	1.47037	normal	[G]	Carbohydrate transport and metabolism	Molecular Function: triose-phosphate isomerase activity (GO:0004807);; Cellular Component: cytosol (GO:0005829);; Biological Process: gluconeogenesis (GO:0006094);; Biological Process: glycolytic process (GO:0006096);; Biological Process: glycerol catabolic process (GO:0019563);; Biological Process: glyceraldehyde-3-phosphate biosynthetic process (GO:0046166);;	K01803|1.4e-128|sind:105169713|K01803 triosephosphate isomerase (TIM) [EC:5.3.1.1] | (RefSeq) triosephosphate isomerase, chloroplastic	[G]	Carbohydrate transport and metabolism	Triosephosphate isomerase;; Folate-sensitive fragile site protein Fra10Ac1	Triosephosphate isomerase, chloroplastic OS=Spinacia oleracea OX=3562 GN=TPIP1 PE=1 SV=1	Uncharacterized protein OS=Erythranthe guttata OX=4155 GN=MIMGU_mgv1a008655mg PE=3 SV=1	G	Carbohydrate transport and metabolism	triosephosphate isomerase, chloroplastic [Sesamum indicum]	molecular function: catalytic activity (GO:0003824);; cellular component: cell (GO:0005623);; cellular component: cell part (GO:0044464);; biological process: metabolic process (GO:0008152);; biological process: single-organism process (GO:0044699);; biological process: cellular process (GO:0009987)	Glycolysis / Gluconeogenesis (ko00010);; Fructose and mannose metabolism (ko00051);; Inositol phosphate metabolism (ko00562);; Carbon fixation in photosynthetic organisms (ko00710);; Carbon metabolism (ko01200);; Biosynthesis of amino acids (ko01230)	LOC105169713
c42122.graph_c0	3.36	2.09	1.86	4.96	5	4.96	0.604697	0.330442	normal	[EH]	--	Biological Process: branched-chain amino acid biosynthetic process (GO:0009082);; Molecular Function: L-leucine transaminase activity (GO:0052654);; Molecular Function: L-valine transaminase activity (GO:0052655);; Molecular Function: L-isoleucine transaminase activity (GO:0052656);;	K00826|4.1e-80|nta:107789775|K00826 branched-chain amino acid aminotransferase [EC:2.6.1.42] | (RefSeq) branched-chain-amino-acid aminotransferase 3, chloroplastic-like	[E]	Amino acid transport and metabolism	--	Branched-chain amino acid aminotransferase 2, chloroplastic OS=Humulus lupulus OX=3486 GN=BCAT2 PE=1 SV=1	Branched-chain-amino-acid aminotransferase OS=Solanum tuberosum OX=4113 PE=3 SV=1	E	Amino acid transport and metabolism	hypothetical protein EJD97_015656 [Solanum chilense]	biological process: metabolic process (GO:0008152);; biological process: cellular process (GO:0009987);; biological process: single-organism process (GO:0044699);; molecular function: catalytic activity (GO:0003824)	Cysteine and methionine metabolism (ko00270);; Valine, leucine and isoleucine degradation (ko00280);; Valine, leucine and isoleucine biosynthesis (ko00290);; Pantothenate and CoA biosynthesis (ko00770);; Glucosinolate biosynthesis (ko00966);; 2-Oxocarboxylic acid metabolism (ko01210);; Biosynthesis of amino acids (ko01230)	--
c53417.graph_c4	1.21	1.4	0	1.43	1.75	0.99	--	--	--	--	--	Cellular Component: integral component of membrane (GO:0016021);;	K15404|4.4e-10|sind:105167221|K15404 aldehyde decarbonylase [EC:4.1.99.5] | (RefSeq) protein ECERIFERUM 1-like	--	--	--	Very-long-chain aldehyde decarbonylase GL1-4 OS=Oryza sativa subsp. indica OX=39946 GN=GL1-4 PE=3 SV=1	Fatty acid hydroxylase superfamily OS=Striga asiatica OX=4170 GN=STAS_32139 PE=4 SV=1	S	Function unknown	fatty acid hydroxylase superfamily [Striga asiatica]	cellular component: membrane (GO:0016020);; cellular component: membrane part (GO:0044425)	Cutin, suberine and wax biosynthesis (ko00073)	--
c71261.graph_c0	0	0	0	0	0	3.35	--	--	--	[HC]	--	Biological Process: response to acid chemical (GO:0001101);; Molecular Function: molecular_function (GO:0003674);; Molecular Function: catalytic activity (GO:0003824);; Molecular Function: monooxygenase activity (GO:0004497);; Cellular Component: cellular_component (GO:0005575);; Cellular Component: intracellular (GO:0005622);; Cellular Component: obsolete cell (GO:0005623);; Cellular Component: …	K09838|4.8e-54|jre:109009082|K09838 zeaxanthin epoxidase [EC:1.14.15.21] | (RefSeq) zeaxanthin epoxidase, chloroplastic	[CR]	--	FAD binding domain	Zeaxanthin epoxidase, chloroplastic OS=Prunus armeniaca OX=36596 PE=2 SV=1	Zeaxanthin epoxidase, chloroplastic OS=Morella rubra OX=262757 GN=CJ030_MR5G003275 PE=4 SV=1	C	Energy production and conversion	Zeaxanthin epoxidase, chloroplastic [Morella rubra]	biological process: response to stimulus (GO:0050896);; molecular function: catalytic activity (GO:0003824);; biological process: metabolic process (GO:0008152);; biological process: single-organism process (GO:0044699);; cellular component: cell (GO:0005623);; cellular component: cell part (GO:0044464);; biological process: cellular process (GO:0009987);; biological process: signaling (GO:002305…	Carotenoid biosynthesis (ko00906)	--
c50381.graph_c0	0.77	0.58	0.66	3.03	1.98	3.02	0.0135466	1.33017	normal	[R]	General function prediction only	Molecular Function: protein binding (GO:0005515);; Cellular Component: cellular_component (GO:0005575);; Cellular Component: intracellular (GO:0005622);; Cellular Component: obsolete cell (GO:0005623);; Cellular Component: nucleus (GO:0005634);; Cellular Component: nucleoplasm (GO:0005654);; Biological Process: regulation of carbohydrate metabolic process (GO:0006109);; Biological Process: regula…	K14152|4.8e-64|cpep:111783531|K14152 phosphoribosyl-ATP pyrophosphohydrolase / phosphoribosyl-AMP cyclohydrolase / histidinol dehydrogenase [EC:3.6.1.31 3.5.4.19 1.1.1.23] | (RefSeq) uncharacterized protein LOC111783531	--	--	Tetratricopeptide repeat;; Tetratricopeptide repeat;; Tetratricopeptide repeat;; Tetratricopeptide repeat	Protein SULFUR DEFICIENCY-INDUCED 1 OS=Arabidopsis thaliana OX=3702 GN=SDI1 PE=2 SV=1	Uncharacterized protein OS=Erythranthe guttata OX=4155 GN=MIMGU_mgv1a010877mg PE=4 SV=1	S	Function unknown	PREDICTED: protein SULFUR DEFICIENCY-INDUCED 1 [Erythranthe guttata]	molecular function: binding (GO:0005488);; cellular component: cell (GO:0005623);; cellular component: cell part (GO:0044464);; cellular component: organelle (GO:0043226);; cellular component: membrane-enclosed lumen (GO:0031974);; cellular component: organelle part (GO:0044422);; biological process: biological regulation (GO:0065007);; biological process: response to stimulus (GO:0050896);; biol…	Histidine metabolism (ko00340);; Biosynthesis of amino acids (ko01230)	LOC105950155
c66252.graph_c0	0	0	0	0	13.45	0	--	--	--	--	--	--	K09841|7.9e-08|zma:100282128|K09841 xanthoxin dehydrogenase [EC:1.1.1.288] | (RefSeq) sca1; uncharacterized protein LOC100282128 isoform 2	[R]	General function prediction only	Enoyl-(Acyl carrier protein) reductase;; short chain dehydrogenase	Zerumbone synthase OS=Zingiber zerumbet OX=311405 GN=ZSD1 PE=1 SV=1	Secoisolariciresinol dehydrogenase OS=Morella rubra OX=262757 GN=CJ030_MR0G024309 PE=4 SV=1	Q	Secondary metabolites biosynthesis, transport and catabolism	Secoisolariciresinol dehydrogenase [Morella rubra]	--	Carotenoid biosynthesis (ko00906)	--
c85575.graph_c0	8.22	0	0	0	0	0	--	--	--	[G]	Carbohydrate transport and metabolism	Molecular Function: uridylyltransferase activity (GO:0070569);;	K12447|1.6e-13|mis:MICPUN_106965|K12447 UDP-sugar pyrophosphorylase [EC:2.7.7.64] | (RefSeq) predicted protein	[M]	Cell wall/membrane/envelope biogenesis	--	UDP-sugar pyrophosphorylase 1 OS=Glycine max OX=3847 GN=USP1 PE=1 SV=1	UDPglucose pyrophosphorylase OS=Nannochloropsis gaditana OX=72520 GN=Naga_100071g9 PE=4 SV=1	M	Cell wall/membrane/envelope biogenesis	DP-N-acetylglucosamine pyrophosphorylase [Emiliania huxleyi CCMP1516]	molecular function: catalytic activity (GO:0003824)	Pentose and glucuronate interconversions (ko00040);; Galactose metabolism (ko00052);; Ascorbate and aldarate metabolism (ko00053);; Amino sugar and nucleotide sugar metabolism (ko00520)	EMIHUDRAFT_454930
c8178.graph_c0	0	0	0	0	0	2.92	--	--	--	[E]	Amino acid transport and metabolism	Molecular Function: L-aspartate:2-oxoglutarate aminotransferase activity (GO:0004069);; Biological Process: cellular amino acid metabolic process (GO:0006520);; Biological Process: biosynthetic process (GO:0009058);; Molecular Function: pyridoxal phosphate binding (GO:0030170);;	K00811|3.7e-60|hbr:110662951|K00811 aspartate aminotransferase, chloroplastic [EC:2.6.1.1] | (RefSeq) aspartate aminotransferase, chloroplastic	[E]	Amino acid transport and metabolism	Aminotransferase class I and II	Aspartate aminotransferase P2, mitochondrial (Fragment) OS=Lupinus angustifolius OX=3871 PE=2 SV=1	Aspartate aminotransferase OS=Punica granatum OX=22663 GN=CDL15_Pgr015792 PE=3 SV=1	E	Amino acid transport and metabolism	hypothetical protein CDL15_Pgr015792 [Punica granatum]	molecular function: catalytic activity (GO:0003824);; biological process: metabolic process (GO:0008152);; biological process: cellular process (GO:0009987);; biological process: single-organism process (GO:0044699);; molecular function: binding (GO:0005488)	Arginine biosynthesis (ko00220);; Alanine, aspartate and glutamate metabolism (ko00250);; Cysteine and methionine metabolism (ko00270);; Arginine and proline metabolism (ko00330);; Tyrosine metabolism (ko00350);; Phenylalanine metabolism (ko00360);; Phenylalanine, tyrosine and tryptophan biosynthesis (ko00400);; Isoquinoline alkaloid biosynthesis (ko00950);; Tropane, piperidine and pyridine alkal…	--
c23385.graph_c0	0	0	0	0	0	1.81	--	--	--	--	--	Molecular Function: transferase activity (GO:0016740);;	K12930|3.7e-36|qsu:112012601|K12930 anthocyanidin 3-O-glucosyltransferase [EC:2.4.1.115] | (RefSeq) anthocyanidin 3-O-glucosyltransferase 7-like	[GC]	--	--	Anthocyanidin 3-O-glucosyltransferase UFGT OS=Vitis vinifera OX=29760 GN=UFGT PE=1 SV=2	Glycosyltransferase OS=Morella rubra OX=262757 GN=CJ030_MR2G016344 PE=3 SV=1	--	--	Anthocyanidin 3-O-glucosyltransferase 2 [Morella rubra]	molecular function: catalytic activity (GO:0003824)	Anthocyanin biosynthesis (ko00942)	--
c73821.graph_c0	0	0.56	0.53	0	0	0	--	--	--	[R]	General function prediction only	Molecular Function: molecular_function (GO:0003674);; Molecular Function: catalytic activity (GO:0003824);; Cellular Component: cellular_component (GO:0005575);; Cellular Component: intracellular (GO:0005622);; Cellular Component: obsolete cell (GO:0005623);; Cellular Component: cytoplasm (GO:0005737);; Biological Process: cellular aromatic compound metabolic process (GO:0006725);; Biological Pro…	K19073|9.4e-65|brp:103845814|K19073 divinyl chlorophyllide a 8-vinyl-reductase [EC:1.3.1.75] | (RefSeq) divinyl chlorophyllide a 8-vinyl-reductase, chloroplastic	[G]	Carbohydrate transport and metabolism	NAD(P)H-binding	Divinyl chlorophyllide a 8-vinyl-reductase, chloroplastic OS=Arabidopsis thaliana OX=3702 GN=DVR PE=1 SV=1	NAD(P)-bd_dom domain-containing protein OS=Brassica rapa subsp. pekinensis OX=51351 PE=4 SV=1	G	Carbohydrate transport and metabolism	divinyl chlorophyllide a 8-vinyl-reductase, chloroplastic [Brassica rapa]	molecular function: catalytic activity (GO:0003824);; cellular component: cell (GO:0005623);; cellular component: cell part (GO:0044464);; biological process: metabolic process (GO:0008152);; biological process: cellular process (GO:0009987);; cellular component: organelle (GO:0043226);; cellular component: organelle part (GO:0044422);; biological process: single-organism process (GO:0044699);; c…	Porphyrin and chlorophyll metabolism (ko00860)	LOC103845814
c46073.graph_c0	1.24	1.57	1.26	3.48	2.83	2.69	0.3022	0.473605	normal	[E]	Amino acid transport and metabolism	Cellular Component: mitochondrion (GO:0005739);; Cellular Component: glycine cleavage complex (GO:0005960);; Biological Process: glycine decarboxylation via glycine cleavage system (GO:0019464);;	K02437|1.0e-73|sind:105175878|K02437 glycine cleavage system H protein | (RefSeq) glycine cleavage system H protein 2, mitochondrial	[E]	Amino acid transport and metabolism	Glycine cleavage H-protein	Glycine cleavage system H protein 2, mitochondrial OS=Arabidopsis thaliana OX=3702 GN=GDH2 PE=2 SV=1	Glycine cleavage system H protein OS=Handroanthus impetiginosus OX=429701 GN=CDL12_02449 PE=3 SV=1	E	Amino acid transport and metabolism	glycine cleavage system H protein 2, mitochondrial [Sesamum indicum]	cellular component: cell (GO:0005623);; cellular component: organelle (GO:0043226);; cellular component: cell part (GO:0044464);; cellular component: macromolecular complex (GO:0032991);; biological process: metabolic process (GO:0008152);; biological process: cellular process (GO:0009987);; biological process: single-organism process (GO:0044699)	Glycine, serine and threonine metabolism (ko00260);; Glyoxylate and dicarboxylate metabolism (ko00630);; Carbon metabolism (ko01200)	LOC105175878
c6433.graph_c0	0	0	0	0	0	2.16	--	--	--	[G]	Carbohydrate transport and metabolism	Biological Process: polysaccharide catabolic process (GO:0000272);; Biological Process: response to acid chemical (GO:0001101);; Molecular Function: molecular_function (GO:0003674);; Molecular Function: catalytic activity (GO:0003824);; Molecular Function: 1,4-alpha-oligoglucan phosphorylase activity (GO:0004645);; Molecular Function: binding (GO:0005488);; Molecular Function: protein binding (GO…	K00688|4.9e-60|pxb:103951000|K00688 glycogen phosphorylase [EC:2.4.1.1] | (RefSeq) alpha-1,4 glucan phosphorylase L isozyme, chloroplastic/amyloplastic-like	[G]	Carbohydrate transport and metabolism	Carbohydrate phosphorylase	Alpha-1,4 glucan phosphorylase L isozyme, chloroplastic/amyloplastic OS=Vicia faba OX=3906 GN=PHO1 PE=2 SV=2	Alpha-1,4 glucan phosphorylase OS=Morella rubra OX=262757 GN=CJ030_MR6G013242 PE=3 SV=1	G	Carbohydrate transport and metabolism	Alpha-1,4 glucan phosphorylase L isozyme, chloroplastic/amyloplastic [Morella rubra]	biological process: metabolic process (GO:0008152);; biological process: response to stimulus (GO:0050896);; molecular function: catalytic activity (GO:0003824);; molecular function: binding (GO:0005488);; cellular component: cell (GO:0005623);; cellular component: cell part (GO:0044464);; biological process: cellular process (GO:0009987);; biological process: single-organism process (GO:0044699)…	Starch and sucrose metabolism (ko00500)	--
c19757.graph_c0	0	0	0.05	0	0	0.8	--	--	--	[I]	Lipid transport and metabolism	--	K01853|4.9e-181|vvi:100253021|K01853 cycloartenol synthase [EC:5.4.99.8] | (RefSeq) cycloartenol Synthase	[I]	Lipid transport and metabolism	Squalene-hopene cyclase N-terminal domain;; Prenyltransferase and squalene oxidase repeat;; Squalene-hopene cyclase C-terminal domain	Cycloartenol synthase OS=Glycyrrhiza glabra OX=49827 GN=GgCAS1 PE=1 SV=1	Terpene cyclase/mutase family member OS=Morella rubra OX=262757 GN=CJ030_MR5G017874 PE=3 SV=1	I	Lipid transport and metabolism	Cycloartenol synthase 2 [Morella rubra]	--	Steroid biosynthesis (ko00100)	--
c46968.graph_c0	0	0	0	0	0.2	0	--	--	--	[E]	Amino acid transport and metabolism	Molecular Function: 3-phosphoshikimate 1-carboxyvinyltransferase activity (GO:0003866);; Biological Process: aromatic amino acid family biosynthetic process (GO:0009073);; Biological Process: chorismate biosynthetic process (GO:0009423);;	K00800|7.1e-182|sind:105171218|K00800 3-phosphoshikimate 1-carboxyvinyltransferase [EC:2.5.1.19] | (RefSeq) 3-phosphoshikimate 1-carboxyvinyltransferase 2	[E]	Amino acid transport and metabolism	EPSP synthase (3-phosphoshikimate 1-carboxyvinyltransferase);; EPSP synthase (3-phosphoshikimate 1-carboxyvinyltransferase)	3-phosphoshikimate 1-carboxyvinyltransferase 1, chloroplastic OS=Nicotiana tabacum OX=4097 GN=EPSPS-1 PE=2 SV=1	3-phosphoshikimate 1-carboxyvinyltransferase OS=Dorcoceras hygrometricum OX=472368 GN=F511_30165 PE=3 SV=1	E	Amino acid transport and metabolism	3-phosphoshikimate 1-carboxyvinyltransferase 2 [Sesamum indicum]	molecular function: catalytic activity (GO:0003824);; biological process: metabolic process (GO:0008152);; biological process: cellular process (GO:0009987);; biological process: single-organism process (GO:0044699)	Phenylalanine, tyrosine and tryptophan biosynthesis (ko00400);; Biosynthesis of amino acids (ko01230)	LOC105171218
c55513.graph_c0	24.56	18.33	9.63	11.92	10.5	13.48	0.00140519	-1.19604	down	[E]	Amino acid transport and metabolism	Cellular Component: cytoplasm (GO:0005737);; Biological Process: L-phenylalanine catabolic process (GO:0006559);; Biological Process: cinnamic acid biosynthetic process (GO:0009800);; Molecular Function: phenylalanine ammonia-lyase activity (GO:0045548);;	K10775|1.2e-208|sind:105161317|K10775 phenylalanine ammonia-lyase [EC:4.3.1.24] | (RefSeq) LOW QUALITY PROTEIN: phenylalanine ammonia-lyase-like	[Q]	Secondary metabolites biosynthesis, transport and catabolism	Aromatic amino acid lyase	Phenylalanine ammonia-lyase OS=Citrus limon OX=2708 GN=PAL6 PE=2 SV=1	Phenylalanine ammonia-lyase OS=Scutellaria baicalensis OX=65409 GN=PAL PE=2 SV=1	Q	Secondary metabolites biosynthesis, transport and catabolism	phenylalanine ammonia-lyase [Scutellaria baicalensis]	cellular component: cell (GO:0005623);; cellular component: cell part (GO:0044464);; biological process: metabolic process (GO:0008152);; biological process: cellular process (GO:0009987);; biological process: single-organism process (GO:0044699);; molecular function: catalytic activity (GO:0003824)	Phenylalanine metabolism (ko00360);; Phenylpropanoid biosynthesis (ko00940)	--
c83433.graph_c0	0	0	0	0	0	2.48	--	--	--	[C]	Energy production and conversion	Molecular Function: NAD(P)H dehydrogenase (quinone) activity (GO:0003955);; Molecular Function: FMN binding (GO:0010181);;	K03809|3.1e-38|qsu:112006967|K03809 NAD(P)H dehydrogenase (quinone) [EC:1.6.5.2] | (RefSeq) probable NAD(P)H dehydrogenase (quinone) FQR1-like 3	[R]	General function prediction only	--	Probable NAD(P)H dehydrogenase (quinone) FQR1-like 3 OS=Arabidopsis thaliana OX=3702 GN=At5g58800 PE=1 SV=1	NAD(P)H dehydrogenase (quinone) OS=Carpinus fangiana OX=176857 GN=FH972_011672 PE=4 SV=1	S	Function unknown	hypothetical protein FH972_011672 [Carpinus fangiana]	biological process: metabolic process (GO:0008152);; biological process: single-organism process (GO:0044699);; molecular function: catalytic activity (GO:0003824);; molecular function: binding (GO:0005488)	Ubiquinone and other terpenoid-quinone biosynthesis (ko00130)	--
c65420.graph_c0	0	0	0	0	0	4.26	--	--	--	--	--	--	K00815|1.3e-38|jcu:105637437|K00815 tyrosine aminotransferase [EC:2.6.1.5] | (RefSeq) probable aminotransferase TAT2	--	--	--	--	uncharacterized protein LOC108994969 OS=Juglans regia OX=51240 GN=LOC108994969 PE=4 SV=1	--	--	uncharacterized protein LOC108994969 [Juglans regia]	--	Ubiquinone and other terpenoid-quinone biosynthesis (ko00130);; Cysteine and methionine metabolism (ko00270);; Tyrosine metabolism (ko00350);; Phenylalanine metabolism (ko00360);; Phenylalanine, tyrosine and tryptophan biosynthesis (ko00400);; Isoquinoline alkaloid biosynthesis (ko00950);; Tropane, piperidine and pyridine alkaloid biosynthesis (ko00960)	LOC108994969
c51766.graph_c0	0.22	0	0	0.98	1.61	2.12	--	--	--	[G]	Carbohydrate transport and metabolism	Molecular Function: ribulose-phosphate 3-epimerase activity (GO:0004750);; Biological Process: carbohydrate metabolic process (GO:0005975);; Biological Process: pentose-phosphate shunt (GO:0006098);; Molecular Function: metal ion binding (GO:0046872);;	K01783|1.7e-119|sind:105177413|K01783 ribulose-phosphate 3-epimerase [EC:5.1.3.1] | (RefSeq) ribulose-phosphate 3-epimerase, cytoplasmic isoform	[G]	Carbohydrate transport and metabolism	Ribulose-phosphate 3 epimerase family	Ribulose-phosphate 3-epimerase, cytoplasmic isoform OS=Oryza sativa subsp. japonica OX=39947 GN=Os09g0505700 PE=1 SV=1	Ribulose-phosphate 3-epimerase OS=Dorcoceras hygrometricum OX=472368 GN=F511_25519 PE=3 SV=1	G	Carbohydrate transport and metabolism	ribulose-phosphate 3-epimerase, cytoplasmic isoform [Sesamum indicum]	molecular function: catalytic activity (GO:0003824);; biological process: metabolic process (GO:0008152);; biological process: cellular process (GO:0009987);; biological process: single-organism process (GO:0044699);; molecular function: binding (GO:0005488)	Pentose phosphate pathway (ko00030);; Pentose and glucuronate interconversions (ko00040);; Carbon fixation in photosynthetic organisms (ko00710);; Carbon metabolism (ko01200);; Biosynthesis of amino acids (ko01230)	LOC105177413
c59802.graph_c0	0.07	0.1	0	0	0.08	0.92	--	--	--	--	--	Cellular Component: cellular_component (GO:0005575);; Cellular Component: intracellular (GO:0005622);; Cellular Component: obsolete cell (GO:0005623);; Cellular Component: cytoplasm (GO:0005737);; Biological Process: nucleobase-containing compound metabolic process (GO:0006139);; Biological Process: cellular aromatic compound metabolic process (GO:0006725);; Biological Process: nitrogen compound …	K00655|1.6e-26|sind:105166581|K00655 1-acyl-sn-glycerol-3-phosphate acyltransferase [EC:2.3.1.51] | (RefSeq) uncharacterized protein LOC105166581	--	--	--	Multiple organellar RNA editing factor 9, chloroplastic OS=Arabidopsis thaliana OX=3702 GN=MORF9 PE=1 SV=1	DAG protein, chloroplastic OS=Morella rubra OX=262757 GN=CJ030_MR0G004581 PE=4 SV=1	S	Function unknown	DAG protein, chloroplastic [Morella rubra]	cellular component: cell (GO:0005623);; cellular component: cell part (GO:0044464);; biological process: metabolic process (GO:0008152);; biological process: cellular process (GO:0009987);; cellular component: organelle (GO:0043226);; cellular component: organelle part (GO:0044422)	Glycerolipid metabolism (ko00561);; Glycerophospholipid metabolism (ko00564)	--
c81252.graph_c0	0	0	0	0	0	3.67	--	--	--	[E]	Amino acid transport and metabolism	Biological Process: regulation of transcription, DNA-templated (GO:0006355);; Biological Process: cysteine biosynthetic process from serine (GO:0006535);;	K01738|3.2e-37|bna:106453075|K01738 cysteine synthase [EC:2.5.1.47] | (RefSeq) bifunctional L-3-cyanoalanine synthase/cysteine synthase D1-like isoform X1	[E]	Amino acid transport and metabolism	Pyridoxal-phosphate dependent enzyme	Bifunctional L-3-cyanoalanine synthase/cysteine synthase D1 OS=Arabidopsis thaliana OX=3702 GN=CYSD1 PE=1 SV=1	PALP domain-containing protein OS=Brassica oleracea OX=3712 GN=BOLC5T34893H PE=3 SV=1	E	Amino acid transport and metabolism	bifunctional L-3-cyanoalanine synthase/cysteine synthase D1-like isoform X2 [Brassica napus]	biological process: biological regulation (GO:0065007);; biological process: metabolic process (GO:0008152);; biological process: cellular process (GO:0009987);; biological process: single-organism process (GO:0044699)	Cysteine and methionine metabolism (ko00270);; Sulfur metabolism (ko00920);; Carbon metabolism (ko01200);; Biosynthesis of amino acids (ko01230)	LOC106453075
c62452.graph_c0	0	0.07	0	0	0.06	1.22	--	--	--	[G]	Carbohydrate transport and metabolism	Molecular Function: nucleotidyltransferase activity (GO:0016779);;	K00963|1.8e-141|jre:108984075|K00963 UTP--glucose-1-phosphate uridylyltransferase [EC:2.7.7.9] | (RefSeq) UTP--glucose-1-phosphate uridylyltransferase	[G]	Carbohydrate transport and metabolism	UTP--glucose-1-phosphate uridylyltransferase	UTP--glucose-1-phosphate uridylyltransferase OS=Solanum tuberosum OX=4113 PE=1 SV=3	UTP--glucose-1-phosphate uridylyltransferase OS=Morella rubra OX=262757 GN=CJ030_MR6G021447 PE=3 SV=1	G	Carbohydrate transport and metabolism	UTP--glucose-1-phosphate uridylyltransferase [Morella rubra]	molecular function: catalytic activity (GO:0003824)	Pentose and glucuronate interconversions (ko00040);; Galactose metabolism (ko00052);; Starch and sucrose metabolism (ko00500);; Amino sugar and nucleotide sugar metabolism (ko00520)	--
c8338.graph_c0	0	0	0	0	0	1.33	--	--	--	--	--	Molecular Function: transferase activity (GO:0016740);;	K13065|1.3e-32|jre:109010986|K13065 shikimate O-hydroxycinnamoyltransferase [EC:2.3.1.133] | (RefSeq) shikimate O-hydroxycinnamoyltransferase-like	--	--	Transferase family	Shikimate O-hydroxycinnamoyltransferase OS=Arabidopsis thaliana OX=3702 GN=HST PE=1 SV=1	Shikimate O-hydroxycinnamoyltransferase OS=Morella rubra OX=262757 GN=CJ030_MR3G007313 PE=3 SV=1	S	Function unknown	Shikimate O-hydroxycinnamoyltransferase [Morella rubra]	molecular function: catalytic activity (GO:0003824)	Phenylpropanoid biosynthesis (ko00940);; Flavonoid biosynthesis (ko00941);; Stilbenoid, diarylheptanoid and gingerol biosynthesis (ko00945)	--
c46239.graph_c0	0	0.26	0.13	0.43	0.13	0.16	--	--	--	[C]	Energy production and conversion	Molecular Function: oxidoreductase activity, acting on a sulfur group of donors, NAD(P) as acceptor (GO:0016668);; Biological Process: cell redox homeostasis (GO:0045454);; Molecular Function: flavin adenine dinucleotide binding (GO:0050660);;	K00382|7.6e-197|sind:105178905|K00382 dihydrolipoamide dehydrogenase [EC:1.8.1.4] | (RefSeq) dihydrolipoyl dehydrogenase 2, chloroplastic	[C]	Energy production and conversion	Pyridine nucleotide-disulphide oxidoreductase, dimerisation domain;; Pyridine nucleotide-disulphide oxidoreductase	Dihydrolipoyl dehydrogenase 2, chloroplastic OS=Arabidopsis thaliana OX=3702 GN=LPD2 PE=2 SV=2	Dihydrolipoamide Dehydrogenase OS=Salvia miltiorrhiza OX=226208 PE=2 SV=1	C	Energy production and conversion	Dihydrolipoamide Dehydrogenase [Salvia miltiorrhiza]	biological process: metabolic process (GO:0008152);; biological process: single-organism process (GO:0044699);; molecular function: catalytic activity (GO:0003824);; biological process: cellular process (GO:0009987);; biological process: biological regulation (GO:0065007);; molecular function: binding (GO:0005488)	Glycolysis / Gluconeogenesis (ko00010);; Citrate cycle (TCA cycle) (ko00020);; Glycine, serine and threonine metabolism (ko00260);; Valine, leucine and isoleucine degradation (ko00280);; Lysine degradation (ko00310);; Tryptophan metabolism (ko00380);; Pyruvate metabolism (ko00620);; Glyoxylate and dicarboxylate metabolism (ko00630);; Propanoate metabolism (ko00640);; Carbon metabolism (ko01200)	--
c57311.graph_c0	0	2.52	2.43	3.07	8.83	2.35	--	--	--	[G]	Carbohydrate transport and metabolism	Molecular Function: transketolase activity (GO:0004802);;	K00615|1.5e-40|nnu:104611478|K00615 transketolase [EC:2.2.1.1] | (RefSeq) transketolase, chloroplastic	[G]	Carbohydrate transport and metabolism	Transketolase, pyrimidine binding domain	Transketolase, chloroplastic OS=Zea mays OX=4577 PE=1 SV=1	Transketolase OS=Nyssa sinensis OX=561372 GN=F0562_014759 PE=3 SV=1	G	Carbohydrate transport and metabolism	transketolase, chloroplastic-like, partial [Syzygium oleosum]	molecular function: catalytic activity (GO:0003824)	Pentose phosphate pathway (ko00030);; Carbon fixation in photosynthetic organisms (ko00710);; Carbon metabolism (ko01200);; Biosynthesis of amino acids (ko01230)	LOC115666779
c44466.graph_c0	0	0	0	0.24	0	0.23	--	--	--	--	--	Biological Process: carbohydrate metabolic process (GO:0005975);; Biological Process: pentose-phosphate shunt (GO:0006098);; Molecular Function: 6-phosphogluconolactonase activity (GO:0017057);;	K01057|3.1e-16|sind:105160296|K01057 6-phosphogluconolactonase [EC:3.1.1.31] | (RefSeq) probable 6-phosphogluconolactonase 3	[G]	Carbohydrate transport and metabolism	--	Probable 6-phosphogluconolactonase 4 OS=Arabidopsis thaliana OX=3702 GN=PGL4 PE=2 SV=1	Probable 6-phosphogluconolactonase OS=Mikania micrantha OX=192012 GN=E3N88_28751 PE=3 SV=1	G	Carbohydrate transport and metabolism	probable 6-phosphogluconolactonase 3 [Sesamum indicum]	biological process: metabolic process (GO:0008152);; biological process: cellular process (GO:0009987);; biological process: single-organism process (GO:0044699);; molecular function: catalytic activity (GO:0003824)	Pentose phosphate pathway (ko00030);; Carbon metabolism (ko01200)	--
c23457.graph_c0	0.16	0.92	0.43	0.7	0.38	0	--	--	--	[H]	Coenzyme transport and metabolism	Biological Process: chlorophyll biosynthetic process (GO:0015995);; Molecular Function: magnesium chelatase activity (GO:0016851);;	K03403|2.5e-89|dzi:111311505|K03403 magnesium chelatase subunit H [EC:6.6.1.1] | (RefSeq) magnesium-chelatase subunit ChlH, chloroplastic	--	--	CobN/Magnesium Chelatase	Magnesium-chelatase subunit ChlH, chloroplastic OS=Arabidopsis thaliana OX=3702 GN=CHLH PE=1 SV=1	Magnesium chelatase OS=Gossypium tomentosum OX=34277 GN=ES332_D09G143500v1 PE=3 SV=1	H	Coenzyme transport and metabolism	hypothetical protein ES319_D09G133400v1 [Gossypium barbadense]	biological process: metabolic process (GO:0008152);; biological process: cellular process (GO:0009987);; biological process: single-organism process (GO:0044699);; molecular function: catalytic activity (GO:0003824)	Porphyrin and chlorophyll metabolism (ko00860)	--
c65103.graph_c0	0	0.2	0.37	0.2	0.83	0	--	--	--	--	--	Molecular Function: catalytic activity (GO:0003824);; Biological Process: biosynthetic process (GO:0009058);; Molecular Function: pyridoxal phosphate binding (GO:0030170);;	K20772|1.6e-86|brp:103833884|K20772 1-aminocyclopropane-1-carboxylate synthase 1/2/6 [EC:4.4.1.14] | (RefSeq) 1-aminocyclopropane-1-carboxylate synthase 6	[T]	Signal transduction mechanisms	Aminotransferase class I and II	1-aminocyclopropane-1-carboxylate synthase 6 OS=Arabidopsis thaliana OX=3702 GN=ACS6 PE=1 SV=2	Aminotran_1_2 domain-containing protein OS=Brassica rapa subsp. pekinensis OX=51351 PE=3 SV=1	T	Signal transduction mechanisms	hypothetical protein BRARA_I02473 [Brassica rapa]	molecular function: catalytic activity (GO:0003824);; biological process: metabolic process (GO:0008152);; molecular function: binding (GO:0005488)	Cysteine and methionine metabolism (ko00270);; MAPK signaling pathway - plant (ko04016)	--
c40234.graph_c0	0	0.38	0	0	0	0	--	--	--	[V]	Defense mechanisms	Cellular Component: cytoplasm (GO:0005737);; Molecular Function: S-formylglutathione hydrolase activity (GO:0018738);; Biological Process: formaldehyde catabolic process (GO:0046294);; Molecular Function: carboxylic ester hydrolase activity (GO:0052689);;	K00121|3.2e-21|mpp:MICPUCDRAFT_56831|K00121 S-(hydroxymethyl)glutathione dehydrogenase / alcohol dehydrogenase [EC:1.1.1.284 1.1.1.1] | (RefSeq) formaldehyde dehydrogenase/S-formylglutathione hydrolase	[R]	General function prediction only	Putative esterase;; Putative esterase;; Prolyl oligopeptidase family	S-formylglutathione hydrolase OS=Arabidopsis thaliana OX=3702 GN=SFGH PE=1 SV=2	S-formylglutathione hydrolase OS=Nyssa sinensis OX=561372 GN=F0562_015591 PE=3 SV=1	S	Function unknown	PREDICTED: S-formylglutathione hydrolase isoform X1 [Vitis vinifera]	cellular component: cell (GO:0005623);; cellular component: cell part (GO:0044464);; molecular function: catalytic activity (GO:0003824);; biological process: metabolic process (GO:0008152);; biological process: cellular process (GO:0009987);; biological process: single-organism process (GO:0044699);; biological process: response to stimulus (GO:0050896);; biological process: detoxification (GO:0…	Glycolysis / Gluconeogenesis (ko00010);; Fatty acid degradation (ko00071);; Tyrosine metabolism (ko00350);; Carbon metabolism (ko01200)	LOC100253701
c73354.graph_c0	0	0	0	0	0	11.94	--	--	--	[G]	Carbohydrate transport and metabolism	Molecular Function: phosphoglycerate kinase activity (GO:0004618);; Molecular Function: ATP binding (GO:0005524);; Cellular Component: cytosol (GO:0005829);; Biological Process: gluconeogenesis (GO:0006094);; Biological Process: glycolytic process (GO:0006096);; Molecular Function: ADP binding (GO:0043531);; Biological Process: positive regulation of oxidative phosphorylation (GO:1903862);;	K00927|3.0e-34|gab:108467085|K00927 phosphoglycerate kinase [EC:2.7.2.3] | (RefSeq) phosphoglycerate kinase, cytosolic	[G]	Carbohydrate transport and metabolism	Phosphoglycerate kinase	Phosphoglycerate kinase, cytosolic OS=Nicotiana tabacum OX=4097 PE=2 SV=1	Phosphoglycerate kinase OS=Gossypium hirsutum OX=3635 GN=LOC107922096 PE=3 SV=1	G	Carbohydrate transport and metabolism	PREDICTED: phosphoglycerate kinase, cytosolic [Gossypium raimondii]	biological process: metabolic process (GO:0008152);; biological process: cellular process (GO:0009987);; molecular function: catalytic activity (GO:0003824);; molecular function: binding (GO:0005488);; cellular component: cell (GO:0005623);; cellular component: cell part (GO:0044464);; biological process: single-organism process (GO:0044699);; biological process: biological regulation (GO:0065007)	Glycolysis / Gluconeogenesis (ko00010);; Carbon fixation in photosynthetic organisms (ko00710);; Carbon metabolism (ko01200);; Biosynthesis of amino acids (ko01230)	LOC105782611
c51820.graph_c0	0.27	0.42	0.56	0	0	0.17	--	--	--	[QV]	--	Molecular Function: monooxygenase activity (GO:0004497);; Molecular Function: iron ion binding (GO:0005506);; Molecular Function: oxidoreductase activity, acting on paired donors, with incorporation or reduction of molecular oxygen (GO:0016705);; Molecular Function: heme binding (GO:0020037);;	K00487|4.1e-284|sind:105163854|K00487 trans-cinnamate 4-monooxygenase [EC:1.14.14.91] | (RefSeq) trans-cinnamate 4-monooxygenase-like	[Q]	Secondary metabolites biosynthesis, transport and catabolism	Cytochrome P450	Trans-cinnamate 4-monooxygenase OS=Catharanthus roseus OX=4058 GN=CYP73A4 PE=2 SV=1	Cinnamate 4-hydroxylase OS=Sesamum indicum OX=4182 GN=C4H PE=2 SV=1	Q	Secondary metabolites biosynthesis, transport and catabolism	cinnamate 4-hydroxylase [Sesamum indicum]	biological process: metabolic process (GO:0008152);; biological process: single-organism process (GO:0044699);; molecular function: catalytic activity (GO:0003824);; molecular function: binding (GO:0005488)	Ubiquinone and other terpenoid-quinone biosynthesis (ko00130);; Phenylpropanoid biosynthesis (ko00940);; Flavonoid biosynthesis (ko00941);; Stilbenoid, diarylheptanoid and gingerol biosynthesis (ko00945)	--
c1072.graph_c0	0.7	0	0	1.31	0	0	--	--	--	[G]	Carbohydrate transport and metabolism	Molecular Function: phosphoglycerate kinase activity (GO:0004618);; Molecular Function: ATP binding (GO:0005524);; Cellular Component: cytosol (GO:0005829);; Biological Process: gluconeogenesis (GO:0006094);; Biological Process: glycolytic process (GO:0006096);; Molecular Function: ADP binding (GO:0043531);; Biological Process: positive regulation of oxidative phosphorylation (GO:1903862);;	K00927|4.9e-51|bna:106429698|K00927 phosphoglycerate kinase [EC:2.7.2.3] | (RefSeq) phosphoglycerate kinase 3, cytosolic-like	[G]	Carbohydrate transport and metabolism	Phosphoglycerate kinase	Phosphoglycerate kinase 3, cytosolic OS=Arabidopsis thaliana OX=3702 GN=PGK3 PE=1 SV=1	Phosphoglycerate kinase OS=Brassica rapa subsp. pekinensis OX=51351 PE=3 SV=1	G	Carbohydrate transport and metabolism	unnamed protein product, partial [Brassica rapa]	biological process: metabolic process (GO:0008152);; biological process: cellular process (GO:0009987);; molecular function: catalytic activity (GO:0003824);; molecular function: binding (GO:0005488);; cellular component: cell (GO:0005623);; cellular component: cell part (GO:0044464);; biological process: single-organism process (GO:0044699);; biological process: biological regulation (GO:0065007)	Glycolysis / Gluconeogenesis (ko00010);; Carbon fixation in photosynthetic organisms (ko00710);; Carbon metabolism (ko01200);; Biosynthesis of amino acids (ko01230)	--
c58851.graph_c0	1.28	3.2	2.02	0	0	0	--	--	--	--	--	--	K00815|1.8e-19|bvg:104891474|K00815 tyrosine aminotransferase [EC:2.6.1.5] | (RefSeq) probable aminotransferase TAT2	--	--	--	--	Reverse transcriptase domain-containing protein OS=Arachis hypogaea OX=3818 GN=Ahy_A06g026934 PE=4 SV=1	E	Amino acid transport and metabolism	hypothetical protein Ahy_A06g026934 [Arachis hypogaea]	--	Ubiquinone and other terpenoid-quinone biosynthesis (ko00130);; Cysteine and methionine metabolism (ko00270);; Tyrosine metabolism (ko00350);; Phenylalanine metabolism (ko00360);; Phenylalanine, tyrosine and tryptophan biosynthesis (ko00400);; Isoquinoline alkaloid biosynthesis (ko00950);; Tropane, piperidine and pyridine alkaloid biosynthesis (ko00960)	--
c54833.graph_c0	2.21	1.97	1.5	3.33	3.37	3.14	0.58307	0.127049	normal	[G]	Carbohydrate transport and metabolism	Molecular Function: 1,4-alpha-glucan branching enzyme activity (GO:0003844);; Molecular Function: hydrolase activity, hydrolyzing O-glycosyl compounds (GO:0004553);; Biological Process: glycogen biosynthetic process (GO:0005978);; Molecular Function: cation binding (GO:0043169);; Molecular Function: 1,4-alpha-glucan branching enzyme activity (using a glucosylated glycogenin as primer for glycogen…	K00700|4.3e-259|sind:105176675|K00700 1,4-alpha-glucan branching enzyme [EC:2.4.1.18] | (RefSeq) 1,4-alpha-glucan-branching enzyme 3, chloroplastic/amyloplastic	[G]	Carbohydrate transport and metabolism	Carbohydrate-binding module 48 (Isoamylase N-terminal domain);; Alpha amylase, catalytic domain;; Alpha amylase, C-terminal all-beta domain	1,4-alpha-glucan-branching enzyme 3, chloroplastic/amyloplastic OS=Arabidopsis thaliana OX=3702 GN=SBE3 PE=1 SV=1	1,4-alpha-glucan branching enzyme OS=Handroanthus impetiginosus OX=429701 GN=CDL12_25767 PE=3 SV=1	G	Carbohydrate transport and metabolism	1,4-alpha-glucan-branching enzyme 3, chloroplastic/amyloplastic [Sesamum indicum]	molecular function: catalytic activity (GO:0003824);; biological process: metabolic process (GO:0008152);; biological process: cellular process (GO:0009987);; biological process: single-organism process (GO:0044699);; molecular function: binding (GO:0005488)	Starch and sucrose metabolism (ko00500)	LOC105176675
c45549.graph_c0	12.65	12.21	16.33	27.75	29.83	35.7	0.0627173	0.49072	normal	[M]	Cell wall/membrane/envelope biogenesis	Cellular Component: thylakoid (GO:0009579);; Cellular Component: integral component of membrane (GO:0016021);;	K01092|2.5e-31|boe:106307850|K01092 myo-inositol-1(or 4)-monophosphatase [EC:3.1.3.25] | (RefSeq) phosphatase IMPL1, chloroplastic-like isoform X1	--	--	CAAD domains of cyanobacterial aminoacyl-tRNA synthetase	Protein CURVATURE THYLAKOID 1A, chloroplastic OS=Arabidopsis thaliana OX=3702 GN=CURT1A PE=1 SV=1	CAAD domain-containing protein OS=Handroanthus impetiginosus OX=429701 GN=CDL12_25930 PE=4 SV=1	S	Function unknown	protein CURVATURE THYLAKOID 1A, chloroplastic-like isoform X1 [Sesamum indicum]	cellular component: cell (GO:0005623);; cellular component: cell part (GO:0044464);; cellular component: membrane (GO:0016020);; cellular component: membrane part (GO:0044425)	Inositol phosphate metabolism (ko00562);; Phosphatidylinositol signaling system (ko04070)	LOC105173322
c46679.graph_c0	4.69	4.6	6.11	37.83	35.93	33.99	4.31347e-30	2.11663	up	[G]	Carbohydrate transport and metabolism	Molecular Function: glycogen (starch) synthase activity (GO:0004373);; Cellular Component: amyloplast (GO:0009501);; Cellular Component: chloroplast (GO:0009507);; Biological Process: starch biosynthetic process (GO:0019252);;	K13679|0.0e+00|sind:105164411|K13679 granule-bound starch synthase [EC:2.4.1.242] | (RefSeq) granule-bound starch synthase 1, chloroplastic/amyloplastic	--	--	Starch synthase catalytic domain;; Glycosyl transferases group 1;; Glycosyl transferases group 1	Granule-bound starch synthase 1, chloroplastic/amyloplastic OS=Antirrhinum majus OX=4151 GN=WAXY PE=2 SV=1	Starch synthase, chloroplastic/amyloplastic OS=Striga asiatica OX=4170 GN=STAS_01361 PE=3 SV=1	H	Coenzyme transport and metabolism	granule-bound starch synthase 1, chloroplastic/amyloplastic [Sesamum indicum]	molecular function: catalytic activity (GO:0003824);; cellular component: cell (GO:0005623);; cellular component: organelle (GO:0043226);; cellular component: cell part (GO:0044464);; biological process: metabolic process (GO:0008152);; biological process: cellular process (GO:0009987);; biological process: single-organism process (GO:0044699)	Starch and sucrose metabolism (ko00500)	LOC105164411
c7633.graph_c1	0	0	0	4.87	0	0	--	--	--	[C]	Energy production and conversion	Molecular Function: NAD(P)H dehydrogenase (quinone) activity (GO:0003955);; Molecular Function: FMN binding (GO:0010181);; Biological Process: oxidation-reduction process (GO:0055114);;	K03809|2.4e-40|bna:106346023|K03809 NAD(P)H dehydrogenase (quinone) [EC:1.6.5.2] | (RefSeq) NAD(P)H dehydrogenase (quinone) FQR1-like	[R]	General function prediction only	--	Probable NAD(P)H dehydrogenase (quinone) FQR1-like 1 OS=Arabidopsis thaliana OX=3702 GN=At4g27270 PE=1 SV=1	NAD(P)H dehydrogenase (quinone) OS=Brassica rapa subsp. pekinensis OX=51351 PE=3 SV=1	L	Replication, recombination and repair	hypothetical protein F2Q68_00001043 [Brassica cretica]	biological process: metabolic process (GO:0008152);; biological process: single-organism process (GO:0044699);; molecular function: catalytic activity (GO:0003824);; molecular function: binding (GO:0005488)	Ubiquinone and other terpenoid-quinone biosynthesis (ko00130)	--
c45558.graph_c1	9.47	13.48	24.34	0.56	0.77	0.69	2.2147e-16	-4.97649	down	--	--	Molecular Function: UDP-glycosyltransferase activity (GO:0008194);; Cellular Component: intracellular membrane-bounded organelle (GO:0043231);; Molecular Function: quercetin 3-O-glucosyltransferase activity (GO:0080043);; Molecular Function: quercetin 7-O-glucosyltransferase activity (GO:0080044);;	K22706|7.0e-37|pmum:103319663|K22706 (R)-mandelonitrile beta-glucosyltransferase [EC:2.4.1.354] | (RefSeq) 7-deoxyloganetin glucosyltransferase-like	[GC]	--	UDP-glucoronosyl and UDP-glucosyl transferase	7-deoxyloganetin glucosyltransferase OS=Gardenia jasminoides OX=114476 GN=UGT85A24 PE=1 SV=1	Glycosyltransferase OS=Erythranthe guttata OX=4155 GN=MIMGU_mgv1a005383mg PE=3 SV=1	--	--	PREDICTED: 7-deoxyloganetin glucosyltransferase-like [Erythranthe guttata]	molecular function: catalytic activity (GO:0003824);; cellular component: cell (GO:0005623);; cellular component: organelle (GO:0043226);; cellular component: cell part (GO:0044464)	Cyanoamino acid metabolism (ko00460)	LOC105977727
c89325.graph_c0	0	0	0	0	5.18	0	--	--	--	--	--	Biological Process: signal transduction (GO:0007165);; Molecular Function: ADP binding (GO:0043531);;	K00695|8.4e-12|mtr:MTR_6g478030|K00695 sucrose synthase [EC:2.4.1.13] | (RefSeq) sucrose synthase	--	--	NB-ARC domain	Disease resistance protein Roq1 OS=Nicotiana benthamiana OX=4100 GN=ROQ1 PE=1 SV=1	ADP-ribosyl cyclase/cyclic ADP-ribose hydrolase OS=Juglans regia OX=51240 GN=LOC108995795 PE=4 SV=1	S	Function unknown	disease resistance protein RPV1-like [Juglans regia]	biological process: cellular process (GO:0009987);; biological process: signaling (GO:0023052);; biological process: single-organism process (GO:0044699);; biological process: response to stimulus (GO:0050896);; biological process: biological regulation (GO:0065007);; molecular function: binding (GO:0005488)	Starch and sucrose metabolism (ko00500)	LOC118349901
c50280.graph_c0	0.43	0.32	0.35	0.86	0.46	0.73	0.842476	0.212742	normal	[HR]	--	Molecular Function: molecular_function (GO:0003674);; Molecular Function: catalytic activity (GO:0003824);; Cellular Component: cellular_component (GO:0005575);; Cellular Component: obsolete cell (GO:0005623);; Cellular Component: plasma membrane (GO:0005886);; Cellular Component: membrane (GO:0016020);; Molecular Function: hydrolase activity (GO:0016787);; Cellular Component: obsolete cell part …	K13544|9.5e-13|brp:103869295|K13544 pheophorbidase [EC:3.1.1.82] | (RefSeq) pheophorbidase	--	--	--	Putative methylesterase 12, chloroplastic OS=Arabidopsis thaliana OX=3702 GN=MES12 PE=2 SV=1	Methyl esterase 12 OS=Striga asiatica OX=4170 GN=STAS_03274 PE=4 SV=1	S	Function unknown	methyl esterase 12 [Striga asiatica]	molecular function: catalytic activity (GO:0003824);; cellular component: cell (GO:0005623);; cellular component: membrane (GO:0016020);; cellular component: cell part (GO:0044464)	Porphyrin and chlorophyll metabolism (ko00860)	--
c53624.graph_c0	0.3	0.56	0.16	1.37	1.62	1.63	0.0618245	1.4592	normal	--	--	Molecular Function: nucleic acid binding (GO:0003676);; Biological Process: DNA integration (GO:0015074);;	K12447|2.4e-63|thj:104808371|K12447 UDP-sugar pyrophosphorylase [EC:2.7.7.64] | (RefSeq) uncharacterized protein LOC104808371	[R]	General function prediction only	Reverse transcriptase (RNA-dependent DNA polymerase);; Reverse transcriptase (RNA-dependent DNA polymerase)	Retrovirus-related Pol polyprotein from transposon TNT 1-94 OS=Nicotiana tabacum OX=4097 PE=2 SV=1	RmlC-like cupins superfamily protein OS=Prunus dulcis OX=3755 GN=Prudu_015218 PE=4 SV=1	L	Replication, recombination and repair	uncharacterized protein LOC108169972 [Malus domestica]	molecular function: binding (GO:0005488);; biological process: metabolic process (GO:0008152);; biological process: cellular process (GO:0009987)	Pentose and glucuronate interconversions (ko00040);; Galactose metabolism (ko00052);; Ascorbate and aldarate metabolism (ko00053);; Amino sugar and nucleotide sugar metabolism (ko00520)	LOC108169972
c50759.graph_c0	0.1	0	0.89	0.39	0	0.02	--	--	--	[G]	Carbohydrate transport and metabolism	Molecular Function: ATP binding (GO:0005524);; Biological Process: D-gluconate catabolic process (GO:0046177);; Molecular Function: gluconokinase activity (GO:0046316);;	K00851|1.9e-70|sind:105174794|K00851 gluconokinase [EC:2.7.1.12] | (RefSeq) probable gluconokinase isoform X1	[G]	Carbohydrate transport and metabolism	Shikimate kinase	Gluconokinase OS=Arabidopsis thaliana OX=3702 GN=At2g16790 PE=2 SV=2	Gluconokinase OS=Handroanthus impetiginosus OX=429701 GN=CDL12_18559 PE=3 SV=1	F	Nucleotide transport and metabolism	Gluconate kinase [Handroanthus impetiginosus]	molecular function: binding (GO:0005488);; biological process: metabolic process (GO:0008152);; biological process: cellular process (GO:0009987);; biological process: single-organism process (GO:0044699);; molecular function: catalytic activity (GO:0003824)	Pentose phosphate pathway (ko00030);; Carbon metabolism (ko01200)	--
c24406.graph_c0	0	0	0	0	4.41	0	--	--	--	[E]	Amino acid transport and metabolism	Molecular Function: L-aspartate:2-oxoglutarate aminotransferase activity (GO:0004069);; Biological Process: cellular amino acid metabolic process (GO:0006520);; Biological Process: biosynthetic process (GO:0009058);; Molecular Function: pyridoxal phosphate binding (GO:0030170);;	K14454|5.7e-48|brp:103851283|K14454 aspartate aminotransferase, cytoplasmic [EC:2.6.1.1] | (RefSeq) aspartate aminotransferase, cytoplasmic isozyme 1	[E]	Amino acid transport and metabolism	Aminotransferase class I and II	Aspartate aminotransferase, cytoplasmic isozyme 1 OS=Arabidopsis thaliana OX=3702 GN=ASP2 PE=1 SV=2	Aspartate aminotransferase OS=Brassica rapa subsp. pekinensis OX=51351 PE=3 SV=1	E	Amino acid transport and metabolism	PREDICTED: aspartate aminotransferase, cytoplasmic isozyme 1 [Raphanus sativus]	molecular function: catalytic activity (GO:0003824);; biological process: metabolic process (GO:0008152);; biological process: cellular process (GO:0009987);; biological process: single-organism process (GO:0044699);; molecular function: binding (GO:0005488)	Arginine biosynthesis (ko00220);; Alanine, aspartate and glutamate metabolism (ko00250);; Cysteine and methionine metabolism (ko00270);; Arginine and proline metabolism (ko00330);; Tyrosine metabolism (ko00350);; Phenylalanine metabolism (ko00360);; Phenylalanine, tyrosine and tryptophan biosynthesis (ko00400);; Carbon fixation in photosynthetic organisms (ko00710);; Isoquinoline alkaloid biosynt…	LOC108836523
c15773.graph_c0	0	0	0	0.72	0.66	0	--	--	--	--	--	Biological Process: chlorophyll catabolic process (GO:0015996);; Molecular Function: chlorophyllase activity (GO:0047746);;	K08099|1.1e-170|brp:103872768|K08099 chlorophyllase [EC:3.1.1.14] | (RefSeq) chlorophyllase-1	--	--	Chlorophyllase;; Chlorophyllase enzyme;; Platelet-activating factor acetylhydrolase, isoform II;; Putative esterase	Chlorophyllase-1 OS=Arabidopsis thaliana OX=3702 GN=CLH1 PE=1 SV=1	Chlorophyllase OS=Brassica rapa subsp. pekinensis OX=51351 PE=3 SV=1	S	Function unknown	chlorophyllase-1 [Brassica rapa]	biological process: metabolic process (GO:0008152);; biological process: cellular process (GO:0009987);; biological process: single-organism process (GO:0044699);; molecular function: catalytic activity (GO:0003824)	Porphyrin and chlorophyll metabolism (ko00860)	LOC103872768
c71748.graph_c0	0.35	0	0	0.56	1.34	0	--	--	--	--	--	Molecular Function: phospholipase D activity (GO:0004630);; Molecular Function: calcium ion binding (GO:0005509);; Cellular Component: plasma membrane (GO:0005886);; Biological Process: phospholipid catabolic process (GO:0009395);; Biological Process: phosphatidylcholine metabolic process (GO:0046470);; Molecular Function: N-acylphosphatidylethanolamine-specific phospholipase D activity (GO:00702…	K01115|3.1e-60|bna:106349653|K01115 phospholipase D1/2 [EC:3.1.4.4] | (RefSeq) phospholipase D alpha 2-like	[I]	Lipid transport and metabolism	C2 domain	Phospholipase D alpha 2 OS=Brassica oleracea var. capitata OX=3716 GN=PLD2 PE=1 SV=2	Phospholipase D OS=Brassica rapa subsp. pekinensis OX=51351 PE=3 SV=1	I	Lipid transport and metabolism	phospholipase D alpha 2-like [Brassica napus]	molecular function: catalytic activity (GO:0003824);; molecular function: binding (GO:0005488);; cellular component: cell (GO:0005623);; cellular component: membrane (GO:0016020);; cellular component: cell part (GO:0044464);; biological process: metabolic process (GO:0008152);; biological process: cellular process (GO:0009987);; biological process: single-organism process (GO:0044699)	Glycerophospholipid metabolism (ko00564);; Ether lipid metabolism (ko00565);; Endocytosis (ko04144)	--
c17921.graph_c0	0	0.88	0.83	0.95	2.2	0	--	--	--	[G]	Carbohydrate transport and metabolism	Molecular Function: fructose-bisphosphate aldolase activity (GO:0004332);; Biological Process: glycolytic process (GO:0006096);;	K01623|2.6e-58|bna:106446362|K01623 fructose-bisphosphate aldolase, class I [EC:4.1.2.13] | (RefSeq) fructose-bisphosphate aldolase 1, chloroplastic	[G]	Carbohydrate transport and metabolism	Fructose-bisphosphate aldolase class-I	Fructose-bisphosphate aldolase 2, chloroplastic OS=Arabidopsis thaliana OX=3702 GN=FBA2 PE=1 SV=2	Fructose-bisphosphate aldolase OS=Brassica rapa subsp. chinensis OX=93385 PE=2 SV=1	G	Carbohydrate transport and metabolism	fructose-bisphosphate aldolase [Brassica rapa subsp. chinensis]	molecular function: catalytic activity (GO:0003824);; biological process: metabolic process (GO:0008152);; biological process: cellular process (GO:0009987);; biological process: single-organism process (GO:0044699)	Glycolysis / Gluconeogenesis (ko00010);; Pentose phosphate pathway (ko00030);; Fructose and mannose metabolism (ko00051);; Carbon fixation in photosynthetic organisms (ko00710);; Carbon metabolism (ko01200);; Biosynthesis of amino acids (ko01230)	LOC103864267
c62830.graph_c0	0.38	0	0	0	0.48	1.62	--	--	--	--	--	Molecular Function: molecular_function (GO:0003674);; Molecular Function: catalytic activity (GO:0003824);; Cellular Component: cellular_component (GO:0005575);; Cellular Component: intracellular (GO:0005622);; Cellular Component: obsolete cell (GO:0005623);; Cellular Component: cytoplasm (GO:0005737);; Biological Process: organic acid metabolic process (GO:0006082);; Biological Process: lipid me…	K00454|2.0e-59|jre:109002101|K00454 lipoxygenase [EC:1.13.11.12] | (RefSeq) linoleate 13S-lipoxygenase 2-1, chloroplastic-like	--	--	Lipoxygenase	Linoleate 13S-lipoxygenase 2-1, chloroplastic OS=Solanum tuberosum OX=4113 GN=LOX2.1 PE=1 SV=1	Linoleate 13S-lipoxygenase 2-1, chloroplastic OS=Morella rubra OX=262757 GN=CJ030_MR6G013853 PE=3 SV=1	E	Amino acid transport and metabolism	Linoleate 13S-lipoxygenase 2-1, chloroplastic [Morella rubra]	molecular function: catalytic activity (GO:0003824);; cellular component: cell (GO:0005623);; cellular component: cell part (GO:0044464);; biological process: metabolic process (GO:0008152);; biological process: cellular process (GO:0009987);; biological process: single-organism process (GO:0044699);; cellular component: organelle (GO:0043226);; cellular component: organelle part (GO:0044422);; m…	Linoleic acid metabolism (ko00591);; alpha-Linolenic acid metabolism (ko00592)	--
c21117.graph_c0	0	0	0	0.45	0.46	0.97	--	--	--	--	--	Molecular Function: mRNA binding (GO:0003729);; Molecular Function: metal ion binding (GO:0046872);;	K13832|9.3e-12|boe:106335320|K13832 3-dehydroquinate dehydratase / shikimate dehydrogenase [EC:4.2.1.10 1.1.1.25] | (RefSeq) bifunctional 3-dehydroquinate dehydratase/shikimate dehydrogenase, chloroplastic-like isoform X1	[R]	General function prediction only	--	Zinc finger CCCH domain-containing protein 34 OS=Arabidopsis thaliana OX=3702 GN=At3g06410 PE=2 SV=2	Uncharacterized protein OS=Erythranthe guttata OX=4155 GN=MIMGU_mgv1a007548mg PE=4 SV=1	S	Function unknown	zinc finger CCCH domain-containing protein 3 isoform X1 [Sesamum indicum]	molecular function: binding (GO:0005488)	Phenylalanine, tyrosine and tryptophan biosynthesis (ko00400);; Biosynthesis of amino acids (ko01230)	--
c54005.graph_c1	0.77	1.22	0.65	2.78	3.62	3.3	0.0137847	1.24262	normal	[R]	General function prediction only	Cellular Component: integral component of membrane (GO:0016021);;	K01810|5.6e-25|qsu:112026962|K01810 glucose-6-phosphate isomerase [EC:5.3.1.9] | (RefSeq) glucose-6-phosphate isomerase, cytosolic B-like	[R]	General function prediction only	Metallo-beta-lactamase superfamily;; Beta-lactamase associated winged helix domain	--	Glyoxylase OS=Handroanthus impetiginosus OX=429701 GN=CDL12_01157 PE=3 SV=1	S	Function unknown	Glyoxylase [Handroanthus impetiginosus]	cellular component: membrane (GO:0016020);; cellular component: membrane part (GO:0044425)	Glycolysis / Gluconeogenesis (ko00010);; Pentose phosphate pathway (ko00030);; Starch and sucrose metabolism (ko00500);; Amino sugar and nucleotide sugar metabolism (ko00520);; Carbon metabolism (ko01200)	--
c86288.graph_c0	2.71	0	0	0	0	0	--	--	--	--	--	Molecular Function: sulfotransferase activity (GO:0008146);;	K11821|1.1e-12|bna:106381367|K11821 aromatic desulfoglucosinolate sulfotransferase [EC:2.8.2.24] | (RefSeq) cytosolic sulfotransferase 16	[R]	General function prediction only	--	Cytosolic sulfotransferase 16 OS=Arabidopsis thaliana OX=3702 GN=SOT16 PE=1 SV=1	Sulfotransferase OS=Brassica rapa subsp. rapa OX=51350 PE=2 SV=1	S	Function unknown	cytosolic sulfotransferase 16 [Brassica rapa]	molecular function: catalytic activity (GO:0003824)	Tryptophan metabolism (ko00380);; Glucosinolate biosynthesis (ko00966);; 2-Oxocarboxylic acid metabolism (ko01210)	LOC103852881
c18968.graph_c0	0	0.46	0	0	0	2.18	--	--	--	--	--	--	K01092|3.9e-34|boe:106307850|K01092 myo-inositol-1(or 4)-monophosphatase [EC:3.1.3.25] | (RefSeq) phosphatase IMPL1, chloroplastic-like isoform X1	--	--	CAAD domains of cyanobacterial aminoacyl-tRNA synthetase	Protein CURVATURE THYLAKOID 1A, chloroplastic OS=Arabidopsis thaliana OX=3702 GN=CURT1A PE=1 SV=1	Protein CURVATURE THYLAKOID 1A, chloroplastic OS=Morella rubra OX=262757 GN=CJ030_MR3G012342 PE=4 SV=1	S	Function unknown	Protein CURVATURE THYLAKOID 1A, chloroplastic [Morella rubra]	--	Inositol phosphate metabolism (ko00562);; Phosphatidylinositol signaling system (ko04070)	--
c10193.graph_c0	0	0	0	0	0	1.73	--	--	--	[R]	General function prediction only	Molecular Function: O-methyltransferase activity (GO:0008171);;	K00588|2.2e-29|qsu:112010777|K00588 caffeoyl-CoA O-methyltransferase [EC:2.1.1.104] | (RefSeq) probable caffeoyl-CoA O-methyltransferase At4g26220 isoform X1	[Q]	Secondary metabolites biosynthesis, transport and catabolism	O-methyltransferase	Probable caffeoyl-CoA O-methyltransferase At4g26220 OS=Arabidopsis thaliana OX=3702 GN=At4g26220 PE=2 SV=1	Uncharacterized protein OS=Fagus sylvatica OX=28930 GN=FSB_LOCUS60504 PE=4 SV=1	Q	Secondary metabolites biosynthesis, transport and catabolism	probable caffeoyl-CoA O-methyltransferase At4g26220 isoform X1 [Quercus suber]	biological process: metabolic process (GO:0008152);; molecular function: catalytic activity (GO:0003824)	Phenylpropanoid biosynthesis (ko00940);; Flavonoid biosynthesis (ko00941);; Stilbenoid, diarylheptanoid and gingerol biosynthesis (ko00945)	LOC112010777
c67300.graph_c0	0	0	0	0	8.1	0	--	--	--	--	--	Molecular Function: aminoacylase activity (GO:0004046);; Cellular Component: cytoplasm (GO:0005737);; Biological Process: cellular amino acid metabolic process (GO:0006520);; Molecular Function: metallopeptidase activity (GO:0008237);;	K14677|1.6e-38|gab:108464322|K14677 aminoacylase [EC:3.5.1.14] | (RefSeq) aminoacylase-1	[E]	Amino acid transport and metabolism	--	--	N-acyl-L-amino-acid amidohydrolase OS=Gossypium tomentosum OX=34277 GN=ES332_A13G074100v1 PE=3 SV=1	E	Amino acid transport and metabolism	PREDICTED: aminoacylase-1 [Gossypium arboreum]	molecular function: catalytic activity (GO:0003824);; cellular component: cell (GO:0005623);; cellular component: cell part (GO:0044464);; biological process: metabolic process (GO:0008152);; biological process: cellular process (GO:0009987);; biological process: single-organism process (GO:0044699)	Arginine biosynthesis (ko00220);; 2-Oxocarboxylic acid metabolism (ko01210);; Biosynthesis of amino acids (ko01230)	LOC108464322
c54187.graph_c0	0.65	0	0.24	2.9	2.74	2.88	0.138751	2.01704	normal	[G]	Carbohydrate transport and metabolism	Molecular Function: hydrolase activity, hydrolyzing O-glycosyl compounds (GO:0004553);; Biological Process: carbohydrate metabolic process (GO:0005975);;	K01214|8.2e-214|sind:105173865|K01214 isoamylase [EC:3.2.1.68] | (RefSeq) isoamylase 1, chloroplastic isoform X1	[G]	Carbohydrate transport and metabolism	Carbohydrate-binding module 48 (Isoamylase N-terminal domain);; Alpha amylase, catalytic domain	Isoamylase 1, chloroplastic OS=Arabidopsis thaliana OX=3702 GN=ISA1 PE=1 SV=1	Aamy domain-containing protein OS=Erythranthe guttata OX=4155 GN=MIMGU_mgv1a001549mg PE=4 SV=1	G	Carbohydrate transport and metabolism	isoamylase 1, chloroplastic isoform X2 [Sesamum indicum]	molecular function: catalytic activity (GO:0003824);; biological process: metabolic process (GO:0008152)	Starch and sucrose metabolism (ko00500)	LOC105173865
c75590.graph_c0	0	2.14	0	0	1.85	0	--	--	--	[G]	Carbohydrate transport and metabolism	Molecular Function: magnesium ion binding (GO:0000287);; Molecular Function: pyruvate kinase activity (GO:0004743);; Molecular Function: potassium ion binding (GO:0030955);;	K00873|2.3e-44|ghi:107908963|K00873 pyruvate kinase [EC:2.7.1.40] | (RefSeq) plastidial pyruvate kinase 4, chloroplastic-like	[G]	Carbohydrate transport and metabolism	Pyruvate kinase, barrel domain	Plastidial pyruvate kinase 4, chloroplastic OS=Arabidopsis thaliana OX=3702 GN=PKP4 PE=2 SV=1	Pyruvate kinase OS=Gossypium tomentosum OX=34277 GN=ES332_D08G121800v1 PE=3 SV=1	G	Carbohydrate transport and metabolism	PREDICTED: plastidial pyruvate kinase 4, chloroplastic-like [Gossypium hirsutum]	molecular function: binding (GO:0005488);; biological process: metabolic process (GO:0008152);; biological process: cellular process (GO:0009987);; biological process: single-organism process (GO:0044699);; molecular function: catalytic activity (GO:0003824)	Glycolysis / Gluconeogenesis (ko00010);; Purine metabolism (ko00230);; Pyruvate metabolism (ko00620);; Carbon metabolism (ko01200);; Biosynthesis of amino acids (ko01230)	--
c53762.graph_c1	1.18	0.37	0.72	1.99	2.78	1.31	0.368974	0.707025	normal	--	--	Molecular Function: UDP-glycosyltransferase activity (GO:0008194);;	K23452|2.7e-88|csat:104740944|K23452 UDP-glucosyltransferase 85A [EC:2.4.1.-] | (RefSeq) UDP-glycosyltransferase 85A1	[GC]	--	UDP-glucoronosyl and UDP-glucosyl transferase	7-deoxyloganetic acid glucosyl transferase OS=Catharanthus roseus OX=4058 GN=7DLGT PE=1 SV=1	Glycosyltransferase OS=Handroanthus impetiginosus OX=429701 GN=CDL12_19510 PE=3 SV=1	--	--	UDP-glucuronosyl and UDP-glucosyl transferase [Handroanthus impetiginosus]	molecular function: catalytic activity (GO:0003824)	Zeatin biosynthesis (ko00908)	--
c53204.graph_c1	1.45	2.1	1.82	0.34	0.54	0.76	0.00344709	-2.30791	down	[G]	Carbohydrate transport and metabolism	Cellular Component: phosphopyruvate hydratase complex (GO:0000015);; Molecular Function: magnesium ion binding (GO:0000287);; Molecular Function: phosphopyruvate hydratase activity (GO:0004634);; Biological Process: glycolytic process (GO:0006096);;	K01689|4.0e-255|sind:105170371|K01689 enolase [EC:4.2.1.11] | (RefSeq) cytosolic enolase 3	[G]	Carbohydrate transport and metabolism	Enolase, C-terminal TIM barrel domain;; Enolase, N-terminal domain;; Enolase C-terminal domain-like;; Domain of unknown function DUF223	Cytosolic enolase 3 OS=Arabidopsis thaliana OX=3702 GN=ENO3 PE=1 SV=1	Phosphopyruvate hydratase OS=Handroanthus impetiginosus OX=429701 GN=CDL12_03320 PE=3 SV=1	G	Carbohydrate transport and metabolism	cytosolic enolase 3 [Sesamum indicum]	cellular component: cell (GO:0005623);; cellular component: macromolecular complex (GO:0032991);; cellular component: cell part (GO:0044464);; molecular function: binding (GO:0005488);; molecular function: catalytic activity (GO:0003824);; biological process: metabolic process (GO:0008152);; biological process: cellular process (GO:0009987);; biological process: single-organism process (GO:004469…	Glycolysis / Gluconeogenesis (ko00010);; Carbon metabolism (ko01200);; Biosynthesis of amino acids (ko01230);; RNA degradation (ko03018)	LOC105170371
c84258.graph_c0	0	0	2.22	0	0	0	--	--	--	--	--	Cellular Component: cytoplasm (GO:0005737);; Biological Process: glucose metabolic process (GO:0006006);; Molecular Function: GDP-D-glucose phosphorylase activity (GO:0080048);;	K14190|5.1e-44|nsy:104223113|K14190 GDP-L-galactose phosphorylase [EC:2.7.7.69] | (RefSeq) GDP-L-galactose phosphorylase 1-like	[R]	General function prediction only	--	GDP-L-galactose phosphorylase 1 OS=Arabidopsis thaliana OX=3702 GN=VTC2 PE=1 SV=1	GDP-L-galactose phosphorylase 1-like OS=Nicotiana tabacum OX=4097 GN=LOC107825126 PE=3 SV=1	S	Function unknown	PREDICTED: GDP-L-galactose phosphorylase 1-like [Nicotiana sylvestris]	cellular component: cell (GO:0005623);; cellular component: cell part (GO:0044464);; biological process: metabolic process (GO:0008152);; biological process: single-organism process (GO:0044699);; molecular function: catalytic activity (GO:0003824)	Ascorbate and aldarate metabolism (ko00053)	LOC104223113
c42084.graph_c0	23.32	15.02	7.88	11.97	7.97	17.61	0.063873	-0.943736	normal	[R]	General function prediction only	Biological Process: methylation (GO:0032259);; Molecular Function: laricitrin 5'-O-methyltransferase activity (GO:0070448);;	K00588|4.9e-72|sind:105168404|K00588 caffeoyl-CoA O-methyltransferase [EC:2.1.1.104] | (RefSeq) flavonoid 3',5'-methyltransferase-like	[Q]	Secondary metabolites biosynthesis, transport and catabolism	O-methyltransferase	Flavonoid 3',5'-methyltransferase OS=Vitis vinifera OX=29760 GN=FAOMT PE=1 SV=1	Caffeoyl-CoA O-methyltransferase OS=Handroanthus impetiginosus OX=429701 GN=CDL12_01150 PE=4 SV=1	Q	Secondary metabolites biosynthesis, transport and catabolism	flavonoid 3',5'-methyltransferase-like [Sesamum indicum]	biological process: metabolic process (GO:0008152);; molecular function: catalytic activity (GO:0003824)	Phenylpropanoid biosynthesis (ko00940);; Flavonoid biosynthesis (ko00941);; Stilbenoid, diarylheptanoid and gingerol biosynthesis (ko00945)	LOC105168404
c45215.graph_c0	0.07	0	0.27	0.71	0.08	0.45	0.535076	0.892978	normal	[IQ]	--	Cellular Component: integral component of membrane (GO:0016021);; Molecular Function: CoA-ligase activity (GO:0016405);;	K10526|8.6e-207|sind:105161077|K10526 OPC-8:0 CoA ligase 1 [EC:6.2.1.-] | (RefSeq) LOW QUALITY PROTEIN: 4-coumarate--CoA ligase-like 5	[I]	Lipid transport and metabolism	AMP-binding enzyme	4-coumarate--CoA ligase-like 5 OS=Arabidopsis thaliana OX=3702 GN=4CLL5 PE=1 SV=2	4-coumarate--CoA ligase OS=Erythranthe guttata OX=4155 GN=MIMGU_mgv1a019706mg PE=4 SV=1	I	Lipid transport and metabolism	PREDICTED: 4-coumarate--CoA ligase-like 5 [Erythranthe guttata]	cellular component: membrane (GO:0016020);; cellular component: membrane part (GO:0044425);; molecular function: catalytic activity (GO:0003824)	alpha-Linolenic acid metabolism (ko00592)	LOC105963466
c49897.graph_c0	0.33	0.23	0	0.46	0.31	1.19	--	--	--	[QV]	--	Molecular Function: monooxygenase activity (GO:0004497);; Molecular Function: iron ion binding (GO:0005506);; Cellular Component: integral component of membrane (GO:0016021);; Molecular Function: oxidoreductase activity, acting on paired donors, with incorporation or reduction of molecular oxygen (GO:0016705);; Molecular Function: heme binding (GO:0020037);;	K05280|8.1e-236|sind:105157984|K05280 flavonoid 3'-monooxygenase [EC:1.14.14.82] | (RefSeq) flavonoid 3'-monooxygenase	[Q]	Secondary metabolites biosynthesis, transport and catabolism	Cytochrome P450	Flavonoid 3'-monooxygenase OS=Petunia hybrida OX=4102 GN=CYP75B2 PE=2 SV=1	Cytochrome P450 CYP2 subfamily OS=Handroanthus impetiginosus OX=429701 GN=CDL12_24374 PE=3 SV=1	Q	Secondary metabolites biosynthesis, transport and catabolism	Cytochrome P450 CYP2 subfamily [Handroanthus impetiginosus]	biological process: metabolic process (GO:0008152);; biological process: single-organism process (GO:0044699);; molecular function: catalytic activity (GO:0003824);; molecular function: binding (GO:0005488);; cellular component: membrane (GO:0016020);; cellular component: membrane part (GO:0044425)	Flavonoid biosynthesis (ko00941);; Flavone and flavonol biosynthesis (ko00944)	--
c17204.graph_c0	0	0.3	0	0	0	4.55	--	--	--	[G]	Carbohydrate transport and metabolism	Molecular Function: molecular_function (GO:0003674);; Molecular Function: catalytic activity (GO:0003824);; Molecular Function: fructose-bisphosphate aldolase activity (GO:0004332);; Cellular Component: cellular_component (GO:0005575);; Cellular Component: intracellular (GO:0005622);; Cellular Component: obsolete cell (GO:0005623);; Cellular Component: cytoplasm (GO:0005737);; Cellular Component:…	K01623|4.7e-55|jre:109007785|K01623 fructose-bisphosphate aldolase, class I [EC:4.1.2.13] | (RefSeq) fructose-bisphosphate aldolase 3, chloroplastic	[G]	Carbohydrate transport and metabolism	Fructose-bisphosphate aldolase class-I	Fructose-bisphosphate aldolase 3, chloroplastic OS=Arabidopsis thaliana OX=3702 GN=FBA3 PE=1 SV=1	Fructose-bisphosphate aldolase OS=Morella rubra OX=262757 GN=CJ030_MR7G017793 PE=3 SV=1	G	Carbohydrate transport and metabolism	putative fructose-bisphosphate aldolase 3, chloroplastic [Morella rubra]	molecular function: catalytic activity (GO:0003824);; cellular component: cell (GO:0005623);; cellular component: cell part (GO:0044464);; cellular component: organelle (GO:0043226);; biological process: metabolic process (GO:0008152);; biological process: single-organism process (GO:0044699);; biological process: cellular process (GO:0009987);; biological process: response to stimulus (GO:005089…	Glycolysis / Gluconeogenesis (ko00010);; Pentose phosphate pathway (ko00030);; Fructose and mannose metabolism (ko00051);; Carbon fixation in photosynthetic organisms (ko00710);; Carbon metabolism (ko01200);; Biosynthesis of amino acids (ko01230)	--
c46463.graph_c0	0.46	0.09	0	0.83	0.76	0.9	0.242114	1.34046	normal	--	--	Molecular Function: ADP-sugar diphosphatase activity (GO:0019144);;	K18447|3.2e-137|sind:105164172|K18447 ADP-sugar diphosphatase [EC:3.6.1.21] | (RefSeq) nudix hydrolase 14, chloroplastic	[L]	Replication, recombination and repair	--	Nudix hydrolase 14, chloroplastic OS=Arabidopsis thaliana OX=3702 GN=NUDT14 PE=1 SV=2	Nucleoside diphosphate-sugar hydrolase of the MutT (NUDIX) family OS=Handroanthus impetiginosus OX=429701 GN=CDL12_16731 PE=4 SV=1	L	Replication, recombination and repair	PREDICTED: nudix hydrolase 14, chloroplastic [Erythranthe guttata]	molecular function: catalytic activity (GO:0003824)	Fructose and mannose metabolism (ko00051);; Purine metabolism (ko00230);; Starch and sucrose metabolism (ko00500)	LOC105956224
c61387.graph_c0	0.19	0.27	0.25	0.55	0.45	0	--	--	--	[G]	Carbohydrate transport and metabolism	Biological Process: carbohydrate metabolic process (GO:0005975);; Molecular Function: fructose 1,6-bisphosphate 1-phosphatase activity (GO:0042132);;	K03841|2.4e-86|ghi:107941694|K03841 fructose-1,6-bisphosphatase I [EC:3.1.3.11] | (RefSeq) fructose-1,6-bisphosphatase, chloroplastic	[G]	Carbohydrate transport and metabolism	Fructose-1-6-bisphosphatase, N-terminal domain;; Fructose-1-6-bisphosphatase, C-terminal domain	Fructose-1,6-bisphosphatase, chloroplastic OS=Brassica napus OX=3708 GN=FBP PE=2 SV=1	D-fructose-1,6-bisphosphate 1-phosphohydrolase OS=Gossypium barbadense OX=3634 GN=ES319_A11G359800v1 PE=3 SV=1	G	Carbohydrate transport and metabolism	PREDICTED: fructose-1,6-bisphosphatase, chloroplastic-like [Gossypium raimondii]	biological process: metabolic process (GO:0008152);; biological process: cellular process (GO:0009987);; molecular function: catalytic activity (GO:0003824)	Glycolysis / Gluconeogenesis (ko00010);; Pentose phosphate pathway (ko00030);; Fructose and mannose metabolism (ko00051);; Carbon fixation in photosynthetic organisms (ko00710);; Carbon metabolism (ko01200)	LOC105761848
c51248.graph_c0	36.35	38.1	35.41	31.42	34.09	31.96	1.04687e-17	-0.842894	normal	[E]	Amino acid transport and metabolism	Molecular Function: 2-isopropylmalate synthase activity (GO:0003852);; Biological Process: leucine biosynthetic process (GO:0009098);;	K01649|3.9e-308|sind:105158757|K01649 2-isopropylmalate synthase [EC:2.3.3.13] | (RefSeq) 2-isopropylmalate synthase A-like	[E]	Amino acid transport and metabolism	HMGL-like;; LeuA allosteric (dimerisation) domain	2-isopropylmalate synthase A OS=Solanum pennellii OX=28526 GN=IPMSA PE=2 SV=1	2-isopropylmalate synthase OS=Handroanthus impetiginosus OX=429701 GN=CDL12_06751 PE=3 SV=1	E	Amino acid transport and metabolism	2-isopropylmalate synthase A-like [Sesamum indicum]	molecular function: catalytic activity (GO:0003824);; biological process: metabolic process (GO:0008152);; biological process: cellular process (GO:0009987);; biological process: single-organism process (GO:0044699)	Valine, leucine and isoleucine biosynthesis (ko00290);; Pyruvate metabolism (ko00620);; 2-Oxocarboxylic acid metabolism (ko01210);; Biosynthesis of amino acids (ko01230)	LOC105158757
c36579.graph_c0	0.52	0.2	0.28	2.85	2.37	2.66	0.00300118	2.11011	up	[M]	Cell wall/membrane/envelope biogenesis	Molecular Function: oxidoreductase activity (GO:0016491);;	K13265|5.8e-66|cam:101514431|K13265 vestitone reductase [EC:1.1.1.348] | (RefSeq) vestitone reductase	[V]	Defense mechanisms	NAD dependent epimerase/dehydratase family;; 3-beta hydroxysteroid dehydrogenase/isomerase family;; Male sterility protein;; GDP-mannose 4,6 dehydratase;; NAD(P)H-binding;; NmrA-like family	Vestitone reductase OS=Medicago sativa OX=3879 PE=1 SV=1	Flavonol reductase/cinnamoyl-CoA reductase OS=Handroanthus impetiginosus OX=429701 GN=CDL12_01479 PE=4 SV=1	V	Defense mechanisms	Flavonol reductase/cinnamoyl-CoA reductase [Handroanthus impetiginosus]	biological process: metabolic process (GO:0008152);; biological process: single-organism process (GO:0044699);; molecular function: catalytic activity (GO:0003824)	Isoflavonoid biosynthesis (ko00943)	--
c64947.graph_c0	0	1.11	0	1.23	0	0	--	--	--	--	--	Molecular Function: 4-alpha-glucanotransferase activity (GO:0004134);; Molecular Function: beta-maltose 4-alpha-glucanotransferase activity (GO:0102500);;	K00705|3.4e-55|brp:103837558|K00705 4-alpha-glucanotransferase [EC:2.4.1.25] | (RefSeq) 4-alpha-glucanotransferase DPE1, chloroplastic/amyloplastic	--	--	4-alpha-glucanotransferase	4-alpha-glucanotransferase DPE1, chloroplastic/amyloplastic OS=Arabidopsis thaliana OX=3702 GN=DPE1 PE=1 SV=1	4-alpha-glucanotransferase OS=Brassica rapa subsp. pekinensis OX=51351 PE=3 SV=1	G	Carbohydrate transport and metabolism	unnamed protein product [Brassica rapa]	biological process: metabolic process (GO:0008152);; biological process: cellular process (GO:0009987);; biological process: single-organism process (GO:0044699);; molecular function: catalytic activity (GO:0003824)	Starch and sucrose metabolism (ko00500)	--
c25385.graph_c2	0	0.26	0	0.52	0.22	0	--	--	--	[H]	Coenzyme transport and metabolism	Cellular Component: chloroplast (GO:0009507);; Biological Process: chlorophyll biosynthetic process (GO:0015995);; Molecular Function: magnesium chelatase activity (GO:0016851);;	K03403|5.3e-81|brp:103856025|K03403 magnesium chelatase subunit H [EC:6.6.1.1] | (RefSeq) magnesium-chelatase subunit ChlH, chloroplastic	--	--	CobN/Magnesium Chelatase	Magnesium-chelatase subunit ChlH, chloroplastic OS=Arabidopsis thaliana OX=3702 GN=CHLH PE=1 SV=1	Magnesium chelatase OS=Brassica rapa subsp. pekinensis OX=51351 PE=3 SV=1	H	Coenzyme transport and metabolism	magnesium-chelatase subunit ChlH, chloroplastic [Brassica rapa]	cellular component: cell (GO:0005623);; cellular component: organelle (GO:0043226);; cellular component: cell part (GO:0044464);; biological process: metabolic process (GO:0008152);; biological process: cellular process (GO:0009987);; biological process: single-organism process (GO:0044699);; molecular function: catalytic activity (GO:0003824)	Porphyrin and chlorophyll metabolism (ko00860)	LOC103856025
c53638.graph_c0	1.4	0.88	0.27	8.93	5.89	19.98	5.37864e-07	2.98123	up	--	--	Molecular Function: catechol oxidase activity (GO:0004097);; Biological Process: pigment biosynthetic process (GO:0046148);; Molecular Function: metal ion binding (GO:0046872);;	K00422|6.5e-284|sind:105165833|K00422 polyphenol oxidase [EC:1.10.3.1] | (RefSeq) polyphenol oxidase I, chloroplastic	--	--	Protein of unknown function (DUF_B2219);; Common central domain of tyrosinase;; Polyphenol oxidase middle domain	Polyphenol oxidase II, chloroplastic OS=Ipomoea batatas OX=4120 GN=co-2 PE=2 SV=2	Tyrosinase_Cu-bd domain-containing protein OS=Erythranthe guttata OX=4155 GN=MIMGU_mgv1a003495mg PE=3 SV=1	C	Energy production and conversion	polyphenol oxidase I, chloroplastic [Sesamum indicum]	biological process: metabolic process (GO:0008152);; biological process: single-organism process (GO:0044699);; molecular function: catalytic activity (GO:0003824);; molecular function: binding (GO:0005488)	Tyrosine metabolism (ko00350);; Isoquinoline alkaloid biosynthesis (ko00950)	LOC105165833
c32840.graph_c0	0.24	0	0	0.35	0.29	0	--	--	--	--	--	Molecular Function: DNA-binding transcription factor activity (GO:0003700);; Molecular Function: sterol 24-C-methyltransferase activity (GO:0003838);; Cellular Component: endoplasmic reticulum (GO:0005783);; Biological Process: DNA-templated transcription, initiation (GO:0006352);; Biological Process: sterol biosynthetic process (GO:0016126);; Biological Process: methylation (GO:0032259);;	K00559|1.2e-42|bna:106371823|K00559 sterol 24-C-methyltransferase [EC:2.1.1.41] | (RefSeq) cycloartenol-C-24-methyltransferase-like	[IR]	--	Sterol methyltransferase C-terminal	Cycloartenol-C-24-methyltransferase OS=Arabidopsis thaliana OX=3702 GN=SMT1 PE=1 SV=1	Methyltransferase OS=Brassica rapa subsp. pekinensis OX=51351 PE=3 SV=1	I	Lipid transport and metabolism	hypothetical protein F2Q69_00018766 [Brassica cretica]	biological process: biological regulation (GO:0065007);; molecular function: nucleic acid binding transcription factor activity (GO:0001071);; biological process: metabolic process (GO:0008152);; molecular function: catalytic activity (GO:0003824);; cellular component: cell (GO:0005623);; cellular component: organelle (GO:0043226);; cellular component: cell part (GO:0044464);; biological process:…	Steroid biosynthesis (ko00100)	--
c30557.graph_c0	0.36	0.33	0.31	0.33	0.69	0.16	--	--	--	[F]	Nucleotide transport and metabolism	Biological Process: photosynthesis (GO:0015979);; Biological Process: chlorophyll biosynthetic process (GO:0015995);; Molecular Function: metal ion binding (GO:0046872);; Molecular Function: magnesium-protoporphyrin IX monomethyl ester (oxidative) cyclase activity (GO:0048529);;	K04035|2.0e-106|gab:108460633|K04035 magnesium-protoporphyrin IX monomethyl ester (oxidative) cyclase [EC:1.14.13.81] | (RefSeq) magnesium-protoporphyrin IX monomethyl ester [oxidative] cyclase, chloroplastic	--	--	Rubrerythrin	Magnesium-protoporphyrin IX monomethyl ester [oxidative] cyclase, chloroplastic OS=Gossypium hirsutum OX=3635 GN=CRD1 PE=2 SV=2	Magnesium-protoporphyrin IX monomethyl ester (oxidative) cyclase OS=Gossypium tomentosum OX=34277 GN=ES332_A01G228200v1 PE=3 SV=1	S	Function unknown	PREDICTED: magnesium-protoporphyrin IX monomethyl ester [oxidative] cyclase, chloroplastic [Gossypium hirsutum]	biological process: metabolic process (GO:0008152);; biological process: cellular process (GO:0009987);; biological process: single-organism process (GO:0044699);; molecular function: binding (GO:0005488);; molecular function: catalytic activity (GO:0003824)	Porphyrin and chlorophyll metabolism (ko00860)	LOC107922564
c42815.graph_c0	9.68	5.02	2.58	6.05	6.99	7.08	0.42595	-0.424102	normal	[QV]	--	Molecular Function: iron ion binding (GO:0005506);; Biological Process: lignin biosynthetic process (GO:0009809);; Cellular Component: membrane (GO:0016020);; Molecular Function: oxidoreductase activity, acting on paired donors, with incorporation or reduction of molecular oxygen, NAD(P)H as one donor, and incorporation of one atom of oxygen (GO:0016709);; Molecular Function: heme binding (GO:002…	K09755|9.9e-258|oeu:111367389|K09755 ferulate-5-hydroxylase [EC:1.14.-.-] | (RefSeq) cytochrome P450 84A1	[Q]	Secondary metabolites biosynthesis, transport and catabolism	Cytochrome P450	Cytochrome P450 84A1 OS=Arabidopsis thaliana OX=3702 GN=CYP84A1 PE=1 SV=1	Uncharacterized protein OS=Erythranthe guttata OX=4155 GN=MIMGU_mgv1a004547mg PE=3 SV=1	Q	Secondary metabolites biosynthesis, transport and catabolism	cytochrome P450 84A1-like [Sesamum indicum]	molecular function: binding (GO:0005488);; biological process: metabolic process (GO:0008152);; biological process: cellular process (GO:0009987);; biological process: single-organism process (GO:0044699);; cellular component: membrane (GO:0016020);; molecular function: catalytic activity (GO:0003824)	Phenylpropanoid biosynthesis (ko00940)	LOC105179054
c32605.graph_c0	0	0.08	0	0	0.2	2.32	--	--	--	[I]	Lipid transport and metabolism	Molecular Function: molecular_function (GO:0003674);; Molecular Function: catalytic activity (GO:0003824);; Molecular Function: hydroxymethylglutaryl-CoA reductase (NADPH) activity (GO:0004420);; Cellular Component: cellular_component (GO:0005575);; Cellular Component: intracellular (GO:0005622);; Cellular Component: obsolete cell (GO:0005623);; Cellular Component: cytoplasm (GO:0005737);; Cellul…	K00021|5.7e-203|jre:109006674|K00021 hydroxymethylglutaryl-CoA reductase (NADPH) [EC:1.1.1.34] | (RefSeq) 3-hydroxy-3-methylglutaryl-coenzyme A reductase 1-like	[I]	Lipid transport and metabolism	Hydroxymethylglutaryl-coenzyme A reductase	3-hydroxy-3-methylglutaryl-coenzyme A reductase 1 OS=Gossypium hirsutum OX=3635 GN=HMG1 PE=3 SV=1	3-hydroxy-3-methylglutaryl coenzyme A reductase OS=Morella rubra OX=262757 GN=CJ030_MR6G004350 PE=3 SV=1	I	Lipid transport and metabolism	3-hydroxy-3-methylglutaryl-coenzyme A reductase 2 [Morella rubra]	molecular function: catalytic activity (GO:0003824);; biological process: metabolic process (GO:0008152);; biological process: single-organism process (GO:0044699);; cellular component: cell (GO:0005623);; cellular component: cell part (GO:0044464);; cellular component: organelle (GO:0043226);; cellular component: organelle part (GO:0044422);; cellular component: membrane (GO:0016020);; cellular …	Terpenoid backbone biosynthesis (ko00900)	--
c41763.graph_c0	1.01	0.37	0.34	0.37	0	0	--	--	--	--	--	Biological Process: fatty acid biosynthetic process (GO:0006633);; Cellular Component: integral component of membrane (GO:0016021);; Molecular Function: transferase activity, transferring acyl groups other than amino-acyl groups (GO:0016747);;	K15397|8.7e-286|sind:105164826|K15397 3-ketoacyl-CoA synthase [EC:2.3.1.199] | (RefSeq) 3-ketoacyl-CoA synthase 11	--	--	FAE1/Type III polyketide synthase-like protein;; 3-Oxoacyl-[acyl-carrier-protein (ACP)] synthase III C terminal;; Chalcone and stilbene synthases, C-terminal domain	3-ketoacyl-CoA synthase 11 OS=Arabidopsis thaliana OX=3702 GN=KCS11 PE=1 SV=1	3-ketoacyl-CoA synthase OS=Striga asiatica OX=4170 GN=STAS_12948 PE=3 SV=1	I	Lipid transport and metabolism	3-ketoacyl-CoA synthase [Striga asiatica]	biological process: metabolic process (GO:0008152);; biological process: cellular process (GO:0009987);; biological process: single-organism process (GO:0044699);; cellular component: membrane (GO:0016020);; cellular component: membrane part (GO:0044425);; molecular function: catalytic activity (GO:0003824)	Fatty acid elongation (ko00062);; Plant-pathogen interaction (ko04626)	--
c23292.graph_c0	0	0.32	0.3	0	0.53	0	--	--	--	[HC]	--	Molecular Function: FAD binding (GO:0071949);;	K09838|2.4e-51|sind:105168669|K09838 zeaxanthin epoxidase [EC:1.14.15.21] | (RefSeq) zeaxanthin epoxidase, chloroplastic	[CR]	--	FAD binding domain	Zeaxanthin epoxidase, chloroplastic OS=Oncidium hybrid cultivar OX=141207 GN=ZEP PE=2 SV=1	Uncharacterized protein (Fragment) OS=Erythranthe guttata OX=4155 GN=MIMGU_mgv1a020551mg PE=4 SV=1	C	Energy production and conversion	zeaxanthin epoxidase, chloroplastic [Sesamum indicum]	molecular function: binding (GO:0005488)	Carotenoid biosynthesis (ko00906)	LOC105168669
c72356.graph_c0	0	0.78	0.74	0	0	0	--	--	--	[E]	Amino acid transport and metabolism	Cellular Component: cytoplasm (GO:0005737);; Biological Process: L-phenylalanine catabolic process (GO:0006559);; Biological Process: cinnamic acid biosynthetic process (GO:0009800);; Molecular Function: phenylalanine ammonia-lyase activity (GO:0045548);;	K10775|3.3e-56|boe:106342153|K10775 phenylalanine ammonia-lyase [EC:4.3.1.24] | (RefSeq) phenylalanine ammonia-lyase 1	[Q]	Secondary metabolites biosynthesis, transport and catabolism	Aromatic amino acid lyase	Phenylalanine ammonia-lyase 1 OS=Arabidopsis thaliana OX=3702 GN=PAL1 PE=1 SV=3	Phenylalanine ammonia-lyase OS=Brassica oleracea OX=3712 GN=BOLC4T28059H PE=3 SV=1	Q	Secondary metabolites biosynthesis, transport and catabolism	phenylalanine ammonialyase, partial [Brassica juncea subsp. napiformis]	cellular component: cell (GO:0005623);; cellular component: cell part (GO:0044464);; biological process: metabolic process (GO:0008152);; biological process: cellular process (GO:0009987);; biological process: single-organism process (GO:0044699);; molecular function: catalytic activity (GO:0003824)	Phenylalanine metabolism (ko00360);; Phenylpropanoid biosynthesis (ko00940)	--
c70139.graph_c0	0	0	0	0	1.69	1.82	--	--	--	[R]	General function prediction only	Cellular Component: integral component of membrane (GO:0016021);; Molecular Function: oxidoreductase activity (GO:0016491);;	K10251|3.3e-46|bna:106392214|K10251 17beta-estradiol 17-dehydrogenase / very-long-chain 3-oxoacyl-CoA reductase [EC:1.1.1.62 1.1.1.330] | (RefSeq) very-long-chain 3-oxoacyl-CoA reductase 1-like	--	--	short chain dehydrogenase	Very-long-chain 3-oxoacyl-CoA reductase 1 OS=Arabidopsis thaliana OX=3702 GN=KCR1 PE=1 SV=1	3-oxoacyl-[acyl-carrier-protein] reductase OS=Brassica napus OX=3708 GN=BnaA02g13310D PE=2 SV=1	Q	Secondary metabolites biosynthesis, transport and catabolism	very-long-chain 3-oxoacyl-CoA reductase 1-like [Brassica napus]	cellular component: membrane (GO:0016020);; cellular component: membrane part (GO:0044425);; biological process: metabolic process (GO:0008152);; biological process: single-organism process (GO:0044699);; molecular function: catalytic activity (GO:0003824)	Fatty acid elongation (ko00062);; Biosynthesis of unsaturated fatty acids (ko01040);; Fatty acid metabolism (ko01212)	LOC106392214
c46455.graph_c0	1.35	1.66	2.64	4.58	8.61	6.38	0.026351	1.09584	normal	--	--	Biological Process: immune system process (GO:0002376);; Molecular Function: molecular_function (GO:0003674);; Molecular Function: catalytic activity (GO:0003824);; Biological Process: organic acid metabolic process (GO:0006082);; Biological Process: cellular aromatic compound metabolic process (GO:0006725);; Biological Process: response to stress (GO:0006950);; Biological Process: defense respon…	K20802|1.2e-25|ath:AT5G10300|K20802 (R)-mandelonitrile lyase [EC:4.1.2.10] | (RefSeq) MES5; methyl esterase 5	--	--	--	Salicylic acid-binding protein 2 OS=Nicotiana tabacum OX=4097 GN=SABP2 PE=1 SV=1	Methyl esterase 1 OS=Striga asiatica OX=4170 GN=STAS_11982 PE=4 SV=1	S	Function unknown	methyl esterase 1 [Striga asiatica]	biological process: immune system process (GO:0002376);; molecular function: catalytic activity (GO:0003824);; biological process: metabolic process (GO:0008152);; biological process: cellular process (GO:0009987);; biological process: single-organism process (GO:0044699);; biological process: response to stimulus (GO:0050896);; biological process: multi-organism process (GO:0051704);; biological…	Cyanoamino acid metabolism (ko00460)	--
c52483.graph_c0	0.35	1.35	0.99	1.98	1.99	1.59	0.566986	0.377978	normal	[Q]	Secondary metabolites biosynthesis, transport and catabolism	Molecular Function: oxidoreductase activity, acting on single donors with incorporation of molecular oxygen, incorporation of two atoms of oxygen (GO:0016702);; Molecular Function: metal ion binding (GO:0046872);;	K09840|3.7e-305|sind:105176883|K09840 9-cis-epoxycarotenoid dioxygenase [EC:1.13.11.51] | (RefSeq) 9-cis-epoxycarotenoid dioxygenase NCED1, chloroplastic	[Q]	Secondary metabolites biosynthesis, transport and catabolism	Retinal pigment epithelial membrane protein	9-cis-epoxycarotenoid dioxygenase NCED1, chloroplastic OS=Solanum lycopersicum OX=4081 GN=NCED1 PE=1 SV=2	9-cis epoxycarotenoid dioxygenase OS=Scutellaria baicalensis OX=65409 GN=NCED PE=2 SV=1	Q	Secondary metabolites biosynthesis, transport and catabolism	9-cis epoxycarotenoid dioxygenase [Scutellaria baicalensis]	biological process: metabolic process (GO:0008152);; biological process: single-organism process (GO:0044699);; molecular function: catalytic activity (GO:0003824);; molecular function: binding (GO:0005488)	Carotenoid biosynthesis (ko00906)	--
c42894.graph_c0	1.41	2.75	0.8	6.23	6.8	4.24	0.0415521	1.14526	normal	[E]	Amino acid transport and metabolism	Molecular Function: argininosuccinate lyase activity (GO:0004056);; Biological Process: arginine biosynthetic process via ornithine (GO:0042450);;	K01755|6.9e-267|sind:105173494|K01755 argininosuccinate lyase [EC:4.3.2.1] | (RefSeq) argininosuccinate lyase, chloroplastic isoform X1	[E]	Amino acid transport and metabolism	Lyase;; Argininosuccinate lyase C-terminal	Argininosuccinate lyase, chloroplastic OS=Arabidopsis thaliana OX=3702 GN=At5g10920 PE=2 SV=1	Argininosuccinate lyase OS=Handroanthus impetiginosus OX=429701 GN=CDL12_00089 PE=3 SV=1	E	Amino acid transport and metabolism	argininosuccinate lyase, chloroplastic isoform X1 [Sesamum indicum]	molecular function: catalytic activity (GO:0003824);; biological process: metabolic process (GO:0008152);; biological process: cellular process (GO:0009987);; biological process: single-organism process (GO:0044699)	Arginine biosynthesis (ko00220);; Alanine, aspartate and glutamate metabolism (ko00250);; Biosynthesis of amino acids (ko01230)	LOC105173494
c70014.graph_c0	0	0	0.74	0	0	0.19	--	--	--	--	--	Biological Process: biosynthetic process (GO:0009058);; Molecular Function: nucleotidyltransferase activity (GO:0016779);;	K00966|1.1e-66|gab:108464451|K00966 mannose-1-phosphate guanylyltransferase [EC:2.7.7.13] | (RefSeq) mannose-1-phosphate guanylyltransferase 1	[M]	Cell wall/membrane/envelope biogenesis	Bacterial transferase hexapeptide (six repeats)	Mannose-1-phosphate guanylyltransferase 1 OS=Arabidopsis thaliana OX=3702 GN=CYT1 PE=1 SV=1	NTP_transferase domain-containing protein OS=Gossypium darwinii OX=34276 GN=ES288_A10G274500v1 PE=4 SV=1	M	Cell wall/membrane/envelope biogenesis	hypothetical protein ES319_A10G244800v1 [Gossypium barbadense]	biological process: metabolic process (GO:0008152);; molecular function: catalytic activity (GO:0003824)	Fructose and mannose metabolism (ko00051);; Amino sugar and nucleotide sugar metabolism (ko00520)	--
c55165.graph_c0	0.37	0.37	0.72	0	0.1	0.34	--	--	--	[E]	Amino acid transport and metabolism	Molecular Function: glycine dehydrogenase (decarboxylating) activity (GO:0004375);; Cellular Component: mitochondrion (GO:0005739);; Biological Process: glycine catabolic process (GO:0006546);;	K00281|0.0e+00|sind:105164671|K00281 glycine dehydrogenase [EC:1.4.4.2] | (RefSeq) glycine dehydrogenase (decarboxylating), mitochondrial	[E]	Amino acid transport and metabolism	Glycine cleavage system P-protein;; Aminotransferase class-V;; Beta-eliminating lyase	Glycine dehydrogenase (decarboxylating), mitochondrial OS=Solanum tuberosum OX=4113 GN=GDCSP PE=2 SV=1	Glycine cleavage system P protein OS=Handroanthus impetiginosus OX=429701 GN=CDL12_24974 PE=3 SV=1	E	Amino acid transport and metabolism	glycine dehydrogenase (decarboxylating), mitochondrial [Sesamum indicum]	biological process: metabolic process (GO:0008152);; biological process: single-organism process (GO:0044699);; molecular function: catalytic activity (GO:0003824);; cellular component: cell (GO:0005623);; cellular component: organelle (GO:0043226);; cellular component: cell part (GO:0044464);; biological process: cellular process (GO:0009987)	Glycine, serine and threonine metabolism (ko00260);; Glyoxylate and dicarboxylate metabolism (ko00630);; Carbon metabolism (ko01200)	LOC105164671
c58737.graph_c0	0.24	0.24	0.04	0.4	0.1	0.19	0.875385	-0.217269	normal	--	--	Cellular Component: integral component of membrane (GO:0016021);;	K00895|1.9e-44|hbr:110656716|K00895 diphosphate-dependent phosphofructokinase [EC:2.7.1.90] | (RefSeq) LOW QUALITY PROTEIN: uncharacterized protein LOC110656716	[R]	General function prediction only	Domain of unknown function;; Ankyrin repeats (3 copies);; Ankyrin repeat	--	Uncharacterized protein OS=Salvia splendens OX=180675 GN=Saspl_020758 PE=4 SV=1	S	Function unknown	uncharacterized protein LOC105158734 isoform X2 [Sesamum indicum]	cellular component: membrane (GO:0016020);; cellular component: membrane part (GO:0044425)	Glycolysis / Gluconeogenesis (ko00010);; Pentose phosphate pathway (ko00030);; Fructose and mannose metabolism (ko00051)	--
c90645.graph_c0	0	0	0	2.1	0	0	--	--	--	--	--	Molecular Function: catalytic activity (GO:0003824);; Biological Process: trehalose biosynthetic process (GO:0005992);;	K16055|9.2e-44|bna:106362211|K16055 trehalose 6-phosphate synthase/phosphatase [EC:2.4.1.15 3.1.3.12] | (RefSeq) probable alpha,alpha-trehalose-phosphate synthase [UDP-forming] 7	[G]	Carbohydrate transport and metabolism	Trehalose-phosphatase	Probable alpha,alpha-trehalose-phosphate synthase [UDP-forming] 7 OS=Arabidopsis thaliana OX=3702 GN=TPS7 PE=1 SV=1	Glyco_transf_20 domain-containing protein OS=Brassica campestris OX=3711 GN=BRAA08T35506Z PE=3 SV=1	G	Carbohydrate transport and metabolism	probable alpha,alpha-trehalose-phosphate synthase [UDP-forming] 7 [Brassica napus]	molecular function: catalytic activity (GO:0003824);; biological process: metabolic process (GO:0008152);; biological process: cellular process (GO:0009987);; biological process: single-organism process (GO:0044699)	Starch and sucrose metabolism (ko00500)	LOC106362211
c27533.graph_c0	0	0.68	0.63	0	0	0	--	--	--	--	--	--	K12447|7.9e-07|boe:106336398|K12447 UDP-sugar pyrophosphorylase [EC:2.7.7.64] | (RefSeq) uncharacterized protein LOC106336398	--	--	--	--	uncharacterized protein LOC104604981 OS=Nelumbo nucifera OX=4432 GN=LOC104604981 PE=4 SV=1	L	Replication, recombination and repair	PREDICTED: uncharacterized protein LOC104604981 [Nelumbo nucifera]	--	Pentose and glucuronate interconversions (ko00040);; Galactose metabolism (ko00052);; Ascorbate and aldarate metabolism (ko00053);; Amino sugar and nucleotide sugar metabolism (ko00520)	--
c5770.graph_c0	0.22	0.32	0	0	0.79	0.3	--	--	--	[G]	Carbohydrate transport and metabolism	Biological Process: carbohydrate metabolic process (GO:0005975);; Molecular Function: glycogen phosphorylase activity (GO:0008184);; Molecular Function: pyridoxal phosphate binding (GO:0030170);; Molecular Function: linear malto-oligosaccharide phosphorylase activity (GO:0102250);; Molecular Function: SHG alpha-glucan phosphorylase activity (GO:0102499);;	K00688|2.1e-79|bna:106349116|K00688 glycogen phosphorylase [EC:2.4.1.1] | (RefSeq) alpha-glucan phosphorylase 1 isoform X3	[G]	Carbohydrate transport and metabolism	Carbohydrate phosphorylase	Alpha-glucan phosphorylase 1 OS=Arabidopsis thaliana OX=3702 GN=PHS1 PE=1 SV=1	Alpha-1,4 glucan phosphorylase OS=Brassica campestris OX=3711 GN=BRARA_F03086 PE=3 SV=1	G	Carbohydrate transport and metabolism	alpha-glucan phosphorylase 1 isoform X3 [Brassica napus]	biological process: metabolic process (GO:0008152);; molecular function: catalytic activity (GO:0003824);; molecular function: binding (GO:0005488)	Starch and sucrose metabolism (ko00500)	LOC106349116
c26136.graph_c0	1.35	0.86	2.24	0.68	0.72	1.9	0.208314	-1.05784	normal	--	--	Biological Process: morphogenesis of a branching structure (GO:0001763);; Molecular Function: molecular_function (GO:0003674);; Molecular Function: catalytic activity (GO:0003824);; Molecular Function: binding (GO:0005488);; Molecular Function: iron ion binding (GO:0005506);; Cellular Component: cellular_component (GO:0005575);; Cellular Component: intracellular (GO:0005622);; Cellular Component:…	K17911|1.2e-82|sind:105163321|K17911 beta-carotene isomerase [EC:5.2.1.14] | (RefSeq) beta-carotene isomerase D27, chloroplastic	--	--	Domain of unknown function (DUF4033)	Beta-carotene isomerase D27, chloroplastic OS=Medicago truncatula OX=3880 GN=D27 PE=1 SV=1	DUF4033 domain-containing protein OS=Erythranthe guttata OX=4155 GN=MIMGU_mgv1a012261mg PE=4 SV=1	S	Function unknown	PREDICTED: beta-carotene isomerase D27, chloroplastic [Erythranthe guttata]	biological process: multicellular organismal process (GO:0032501);; biological process: developmental process (GO:0032502);; biological process: single-organism process (GO:0044699);; molecular function: catalytic activity (GO:0003824);; molecular function: binding (GO:0005488);; cellular component: cell (GO:0005623);; cellular component: cell part (GO:0044464);; biological process: metabolic pro…	Carotenoid biosynthesis (ko00906)	--
c69638.graph_c0	0.14	0.4	0	0.2	0.67	0.19	--	--	--	[G]	Carbohydrate transport and metabolism	Molecular Function: magnesium ion binding (GO:0000287);; Biological Process: carbohydrate metabolic process (GO:0005975);; Molecular Function: intramolecular transferase activity, phosphotransferases (GO:0016868);;	K01835|1.8e-98|bna:106398336|K01835 phosphoglucomutase [EC:5.4.2.2] | (RefSeq) phosphoglucomutase, chloroplastic-like	[G]	Carbohydrate transport and metabolism	Phosphoglucomutase/phosphomannomutase, alpha/beta/alpha domain III	Phosphoglucomutase, chloroplastic OS=Brassica napus OX=3708 GN=PGMP PE=2 SV=1	Phosphoglucomutase (alpha-D-glucose-1,6-bisphosphate-dependent) (Fragment) OS=Brassica oleracea OX=3712 GN=BOLC9T57005H PE=3 SV=1	G	Carbohydrate transport and metabolism	phosphoglucomutase, chloroplastic isoform X1 [Brassica rapa]	molecular function: binding (GO:0005488);; biological process: metabolic process (GO:0008152);; molecular function: catalytic activity (GO:0003824)	Glycolysis / Gluconeogenesis (ko00010);; Pentose phosphate pathway (ko00030);; Galactose metabolism (ko00052);; Purine metabolism (ko00230);; Starch and sucrose metabolism (ko00500);; Amino sugar and nucleotide sugar metabolism (ko00520)	LOC103832797
c55359.graph_c0	0.49	1.13	0.7	0.76	1.02	0.62	0.537629	-0.560395	normal	--	--	Molecular Function: nucleic acid binding (GO:0003676);; Biological Process: DNA integration (GO:0015074);; Cellular Component: integral component of membrane (GO:0016021);;	K12447|2.4e-38|thj:104808371|K12447 UDP-sugar pyrophosphorylase [EC:2.7.7.64] | (RefSeq) uncharacterized protein LOC104808371	[R]	General function prediction only	Reverse transcriptase (RNA-dependent DNA polymerase)	Retrovirus-related Pol polyprotein from transposon RE2 OS=Arabidopsis thaliana OX=3702 GN=RE2 PE=4 SV=1	Retrovirus-related Pol polyprotein from transposon RE1 OS=Vitis vinifera OX=29760 GN=RE1_3152 PE=4 SV=1	L	Replication, recombination and repair	Retrovirus-related Pol polyprotein from transposon RE1 [Vitis vinifera]	molecular function: binding (GO:0005488);; biological process: metabolic process (GO:0008152);; biological process: cellular process (GO:0009987);; cellular component: membrane (GO:0016020);; cellular component: membrane part (GO:0044425)	Pentose and glucuronate interconversions (ko00040);; Galactose metabolism (ko00052);; Ascorbate and aldarate metabolism (ko00053);; Amino sugar and nucleotide sugar metabolism (ko00520)	--
c61012.graph_c0	0	0	0.79	0.9	0	2.33	--	--	--	--	--	Molecular Function: molecular_function (GO:0003674);; Molecular Function: catalytic activity (GO:0003824);; Molecular Function: ferrochelatase activity (GO:0004325);; Cellular Component: cellular_component (GO:0005575);; Cellular Component: intracellular (GO:0005622);; Cellular Component: obsolete cell (GO:0005623);; Cellular Component: cytoplasm (GO:0005737);; Cellular Component: mitochondrion (…	K01772|5.4e-11|qsu:111987013|K01772 protoporphyrin/coproporphyrin ferrochelatase [EC:4.99.1.1 4.99.1.9] | (RefSeq) ferrochelatase-2, chloroplastic-like isoform X1	--	--	--	Ferrochelatase-2, chloroplastic OS=Cucumis sativus OX=3659 GN=HEMH PE=2 SV=1	Ferrochelatase OS=Morella rubra OX=262757 GN=CJ030_MR3G005756 PE=3 SV=1	H	Coenzyme transport and metabolism	Ferrochelatase-2, chloroplastic [Morella rubra]	molecular function: catalytic activity (GO:0003824);; cellular component: cell (GO:0005623);; cellular component: cell part (GO:0044464);; cellular component: organelle (GO:0043226);; biological process: metabolic process (GO:0008152);; biological process: cellular process (GO:0009987);; biological process: single-organism process (GO:0044699);; biological process: response to stimulus (GO:005089…	Porphyrin and chlorophyll metabolism (ko00860)	--
c48723.graph_c2	1.38	1.7	1.01	0.48	0	0.87	0.0433934	-2.02593	normal	[EH]	--	Biological Process: branched-chain amino acid biosynthetic process (GO:0009082);; Molecular Function: L-leucine transaminase activity (GO:0052654);; Molecular Function: L-valine transaminase activity (GO:0052655);; Molecular Function: L-isoleucine transaminase activity (GO:0052656);;	K00826|3.8e-182|sind:105162194|K00826 branched-chain amino acid aminotransferase [EC:2.6.1.42] | (RefSeq) branched-chain-amino-acid aminotransferase 2, chloroplastic	[E]	Amino acid transport and metabolism	Amino-transferase class IV	Branched-chain-amino-acid aminotransferase 2, chloroplastic OS=Arabidopsis thaliana OX=3702 GN=BCAT2 PE=1 SV=1	Branched-chain-amino-acid aminotransferase OS=Handroanthus impetiginosus OX=429701 GN=CDL12_21717 PE=3 SV=1	E	Amino acid transport and metabolism	Branched chain aminotransferase BCAT1, pyridoxal phosphate enzymes type IV superfamily [Handroanthus impetiginosus]	biological process: metabolic process (GO:0008152);; biological process: cellular process (GO:0009987);; biological process: single-organism process (GO:0044699);; molecular function: catalytic activity (GO:0003824)	Cysteine and methionine metabolism (ko00270);; Valine, leucine and isoleucine degradation (ko00280);; Valine, leucine and isoleucine biosynthesis (ko00290);; Pantothenate and CoA biosynthesis (ko00770);; Glucosinolate biosynthesis (ko00966);; 2-Oxocarboxylic acid metabolism (ko01210);; Biosynthesis of amino acids (ko01230)	--
c17777.graph_c0	0	0	0	0	0	1.84	--	--	--	[E]	Amino acid transport and metabolism	Molecular Function: methyltransferase activity (GO:0008168);; Biological Process: methylation (GO:0032259);;	K00549|9.0e-114|hbr:110650996|K00549 5-methyltetrahydropteroyltriglutamate--homocysteine methyltransferase [EC:2.1.1.14] | (RefSeq) 5-methyltetrahydropteroyltriglutamate-- homocysteine methyltransferase	[E]	Amino acid transport and metabolism	Cobalamin-independent synthase, N-terminal domain	5-methyltetrahydropteroyltriglutamate--homocysteine methyltransferase 1 OS=Arabidopsis thaliana OX=3702 GN=MS1 PE=1 SV=1	5-methyltetrahydropteroyltriglutamate--homocysteine S-methyltransferase OS=Morella rubra OX=262757 GN=CJ030_MR6G022458 PE=3 SV=1	E	Amino acid transport and metabolism	5-methyltetrahydropteroyltriglutamate--homocysteine methyltransferase [Morella rubra]	biological process: metabolic process (GO:0008152);; molecular function: catalytic activity (GO:0003824)	Cysteine and methionine metabolism (ko00270);; Selenocompound metabolism (ko00450);; Biosynthesis of amino acids (ko01230)	--
c38122.graph_c0	0.34	0.13	0.08	0.69	0.46	0.72	0.0972948	1.09722	normal	--	--	Biological Process: DNA integration (GO:0015074);;	K12447|9.9e-103|thj:104808371|K12447 UDP-sugar pyrophosphorylase [EC:2.7.7.64] | (RefSeq) uncharacterized protein LOC104808371	[R]	General function prediction only	gag-polypeptide of LTR copia-type;; Retrotransposon gag protein;; Reverse transcriptase (RNA-dependent DNA polymerase);; Integrase core domain	Retrovirus-related Pol polyprotein from transposon RE2 OS=Arabidopsis thaliana OX=3702 GN=RE2 PE=4 SV=1	uncharacterized protein LOC104599359 OS=Nelumbo nucifera OX=4432 GN=LOC104599359 PE=4 SV=1	L	Replication, recombination and repair	PREDICTED: uncharacterized protein LOC104599359 [Nelumbo nucifera]	biological process: metabolic process (GO:0008152);; biological process: cellular process (GO:0009987)	Pentose and glucuronate interconversions (ko00040);; Galactose metabolism (ko00052);; Ascorbate and aldarate metabolism (ko00053);; Amino sugar and nucleotide sugar metabolism (ko00520)	--
c47903.graph_c1	0	0.39	0.12	0.52	0.97	0.97	--	--	--	--	--	Molecular Function: protein binding (GO:0005515);;	K00430|2.0e-17|jcu:105631036|K00430 peroxidase [EC:1.11.1.7] | (RefSeq) peroxidase 56	--	--	Ubiquitin family	--	Ubiquitin-like domain-containing protein OS=Salvia splendens OX=180675 GN=Saspl_013280 PE=4 SV=1	S	Function unknown	hypothetical protein Saspl_013280 [Salvia splendens]	molecular function: binding (GO:0005488)	Phenylpropanoid biosynthesis (ko00940)	--
c51119.graph_c0	1.3	1.72	3.56	0.24	0.28	0.22	2.12066e-07	-3.79066	down	--	--	Cellular Component: thylakoid (GO:0009579);; Cellular Component: integral component of membrane (GO:0016021);;	K01092|8.4e-08|boe:106307850|K01092 myo-inositol-1(or 4)-monophosphatase [EC:3.1.3.25] | (RefSeq) phosphatase IMPL1, chloroplastic-like isoform X1	--	--	CAAD domains of cyanobacterial aminoacyl-tRNA synthetase	Protein CURVATURE THYLAKOID 1B, chloroplastic OS=Arabidopsis thaliana OX=3702 GN=CURT1B PE=1 SV=2	CAAD domain-containing protein OS=Handroanthus impetiginosus OX=429701 GN=CDL12_04751 PE=4 SV=1	S	Function unknown	hypothetical protein CDL12_04751 [Handroanthus impetiginosus]	cellular component: cell (GO:0005623);; cellular component: cell part (GO:0044464);; cellular component: membrane (GO:0016020);; cellular component: membrane part (GO:0044425)	Inositol phosphate metabolism (ko00562);; Phosphatidylinositol signaling system (ko04070)	--
c33947.graph_c0	0	0	0	0	0.08	1.3	--	--	--	[G]	Carbohydrate transport and metabolism	Biological Process: carbohydrate metabolic process (GO:0005975);; Biological Process: pentose-phosphate shunt (GO:0006098);; Molecular Function: 6-phosphogluconolactonase activity (GO:0017057);;	K01057|6.8e-149|jre:108989593|K01057 6-phosphogluconolactonase [EC:3.1.1.31] | (RefSeq) probable 6-phosphogluconolactonase 4, chloroplastic	[G]	Carbohydrate transport and metabolism	Glucosamine-6-phosphate isomerases/6-phosphogluconolactonase	Probable 6-phosphogluconolactonase 4, chloroplastic OS=Oryza sativa subsp. indica OX=39946 GN=OsI_031067 PE=3 SV=2	Probable 6-phosphogluconolactonase OS=Juglans regia OX=51240 GN=LOC108989593 PE=3 SV=1	G	Carbohydrate transport and metabolism	probable 6-phosphogluconolactonase 4, chloroplastic [Juglans regia]	biological process: metabolic process (GO:0008152);; biological process: cellular process (GO:0009987);; biological process: single-organism process (GO:0044699);; molecular function: catalytic activity (GO:0003824)	Pentose phosphate pathway (ko00030);; Carbon metabolism (ko01200)	LOC108989593
c954.graph_c0	0.03	0.07	0	0	0.09	0.9	--	--	--	[I]	Lipid transport and metabolism	Molecular Function: acyl-CoA oxidase activity (GO:0003997);; Cellular Component: peroxisome (GO:0005777);; Biological Process: fatty acid beta-oxidation (GO:0006635);; Molecular Function: oxidoreductase activity, acting on the CH-CH group of donors (GO:0016627);; Biological Process: oxidation-reduction process (GO:0055114);;	K00232|2.6e-249|jre:108993708|K00232 acyl-CoA oxidase [EC:1.3.3.6] | (RefSeq) acyl-coenzyme A oxidase 3, peroxisomal-like	[IQ]	--	Acyl-CoA oxidase;; Acyl-CoA dehydrogenase, C-terminal domain	Acyl-coenzyme A oxidase 3, peroxisomal OS=Arabidopsis thaliana OX=3702 GN=ACX3 PE=1 SV=1	Acyl-coenzyme A oxidase OS=Morella rubra OX=262757 GN=CJ030_MR4G023063 PE=3 SV=1	--	--	Acyl-coenzyme A oxidase 3, peroxisomal [Morella rubra]	biological process: metabolic process (GO:0008152);; biological process: single-organism process (GO:0044699);; molecular function: catalytic activity (GO:0003824);; cellular component: cell (GO:0005623);; cellular component: organelle (GO:0043226);; cellular component: cell part (GO:0044464);; biological process: cellular process (GO:0009987)	Fatty acid degradation (ko00071);; beta-Alanine metabolism (ko00410);; alpha-Linolenic acid metabolism (ko00592);; Propanoate metabolism (ko00640);; Biosynthesis of unsaturated fatty acids (ko01040);; Carbon metabolism (ko01200);; Fatty acid metabolism (ko01212);; Peroxisome (ko04146)	--
c60961.graph_c0	0	0	0	0	25.03	0	--	--	--	--	--	Molecular Function: catalytic activity (GO:0003824);;	K00953|2.3e-23|obr:102718041|K00953 FAD synthetase [EC:2.7.7.2] | (RefSeq) probable FAD synthase	[EH]	--	--	--	MoCF_biosynth domain-containing protein OS=Brassica campestris OX=3711 GN=BRAA10T45293Z PE=4 SV=1	--	--	unnamed protein product [Brassica rapa]	molecular function: catalytic activity (GO:0003824)	Riboflavin metabolism (ko00740)	--
c49357.graph_c0	3.81	4.58	6.57	1.72	2.41	2.69	1.44363e-07	-1.79323	down	--	--	Biological Process: polysaccharide catabolic process (GO:0000272);; Molecular Function: beta-amylase activity (GO:0016161);; Molecular Function: amylopectin maltohydrolase activity (GO:0102229);;	K01177|5.0e-94|soe:110781747|K01177 beta-amylase [EC:3.2.1.2] | (RefSeq) beta-amylase 3, chloroplastic	--	--	Glycosyl hydrolase family 14	Inactive beta-amylase 9 OS=Arabidopsis thaliana OX=3702 GN=BAM9 PE=2 SV=1	Beta-amylase OS=Handroanthus impetiginosus OX=429701 GN=CDL12_11311 PE=3 SV=1	G	Carbohydrate transport and metabolism	Beta-amylase [Handroanthus impetiginosus]	biological process: metabolic process (GO:0008152);; molecular function: catalytic activity (GO:0003824)	Starch and sucrose metabolism (ko00500)	--
c23176.graph_c0	0	0	0	0	0	1.38	--	--	--	[G]	Carbohydrate transport and metabolism	Molecular Function: phosphoglycerate kinase activity (GO:0004618);; Molecular Function: ATP binding (GO:0005524);; Biological Process: glycolytic process (GO:0006096);;	K00927|6.0e-74|qsu:112035562|K00927 phosphoglycerate kinase [EC:2.7.2.3] | (RefSeq) phosphoglycerate kinase, cytosolic-like	[G]	Carbohydrate transport and metabolism	Phosphoglycerate kinase	Phosphoglycerate kinase, chloroplastic OS=Nicotiana tabacum OX=4097 PE=2 SV=1	Phosphoglycerate kinase OS=Fagus sylvatica OX=28930 GN=FSB_LOCUS28253 PE=3 SV=1	G	Carbohydrate transport and metabolism	hypothetical protein CMV_010225 [Castanea mollissima]	biological process: metabolic process (GO:0008152);; biological process: cellular process (GO:0009987);; molecular function: catalytic activity (GO:0003824);; molecular function: binding (GO:0005488);; biological process: single-organism process (GO:0044699)	Glycolysis / Gluconeogenesis (ko00010);; Carbon fixation in photosynthetic organisms (ko00710);; Carbon metabolism (ko01200);; Biosynthesis of amino acids (ko01230)	--
c34228.graph_c0	7.17	6.84	2.77	42.03	19.21	45.05	0.000137061	1.91043	up	[Q]	Secondary metabolites biosynthesis, transport and catabolism	Molecular Function: oxidoreductase activity (GO:0016491);; Molecular Function: metal ion binding (GO:0046872);;	K05933|1.5e-49|sind:105175306|K05933 aminocyclopropanecarboxylate oxidase [EC:1.14.17.4] | (RefSeq) 1-aminocyclopropane-1-carboxylate oxidase	[QR]	--	2OG-Fe(II) oxygenase superfamily	1-aminocyclopropane-1-carboxylate oxidase 1 OS=Cucumis melo OX=3656 GN=ACO1 PE=2 SV=1	ACC oxidase OS=Striga hermonthica OX=68872 GN=SHACO1 PE=2 SV=1	Q	Secondary metabolites biosynthesis, transport and catabolism	ACC oxidase [Striga hermonthica]	biological process: metabolic process (GO:0008152);; biological process: single-organism process (GO:0044699);; molecular function: catalytic activity (GO:0003824);; molecular function: binding (GO:0005488)	Cysteine and methionine metabolism (ko00270)	--
c26469.graph_c0	0	0	0	0	1.07	12.07	--	--	--	--	--	Biological Process: sulfur amino acid metabolic process (GO:0000096);; Biological Process: sulfur amino acid biosynthetic process (GO:0000097);; Biological Process: selenium compound metabolic process (GO:0001887);; Molecular Function: molecular_function (GO:0003674);; Molecular Function: catalytic activity (GO:0003824);; Molecular Function: cystathionine gamma-synthase activity (GO:0003962);; Mo…	K01739|1.3e-34|jre:108985953|K01739 cystathionine gamma-synthase [EC:2.5.1.48] | (RefSeq) cystathionine gamma-synthase 1, chloroplastic-like	[E]	Amino acid transport and metabolism	--	Cystathionine gamma-synthase 1, chloroplastic OS=Arabidopsis thaliana OX=3702 GN=CGS1 PE=1 SV=3	Cystathionine gamma-synthase, chloroplastic OS=Morella rubra OX=262757 GN=CJ030_MR2G025542 PE=3 SV=1	E	Amino acid transport and metabolism	Cystathionine gamma-synthase, chloroplastic [Morella rubra]	biological process: metabolic process (GO:0008152);; biological process: cellular process (GO:0009987);; biological process: single-organism process (GO:0044699);; molecular function: catalytic activity (GO:0003824);; molecular function: binding (GO:0005488);; cellular component: cell (GO:0005623);; cellular component: cell part (GO:0044464);; cellular component: organelle (GO:0043226);; cellular…	Cysteine and methionine metabolism (ko00270);; Selenocompound metabolism (ko00450);; Sulfur metabolism (ko00920);; Biosynthesis of amino acids (ko01230)	--
c43395.graph_c0	6.76	5.59	5.93	1.86	1.57	1.6	1.10974e-29	-2.53366	down	--	--	Molecular Function: UDP-glycosyltransferase activity (GO:0008194);;	K13496|1.3e-190|oeu:111381063|K13496 UDP-glucosyltransferase 73C [EC:2.4.1.-] | (RefSeq) UDP-glycosyltransferase 73C5-like	[GC]	--	UDP-glucoronosyl and UDP-glucosyl transferase	UDP-glycosyltransferase 73C3 OS=Arabidopsis thaliana OX=3702 GN=UGT73C3 PE=2 SV=1	Glycosyltransferase OS=Handroanthus impetiginosus OX=429701 GN=CDL12_12627 PE=3 SV=1	--	--	uncharacterized protein LOC105161337 [Sesamum indicum]	molecular function: catalytic activity (GO:0003824)	Zeatin biosynthesis (ko00908)	LOC105161337
c89556.graph_c0	0	0	0	0	0	5.46	--	--	--	[I]	Lipid transport and metabolism	Molecular Function: acyl-CoA oxidase activity (GO:0003997);; Cellular Component: peroxisome (GO:0005777);; Biological Process: fatty acid beta-oxidation (GO:0006635);;	K00232|1.1e-38|jre:109009398|K00232 acyl-CoA oxidase [EC:1.3.3.6] | (RefSeq) acyl-coenzyme A oxidase 2, peroxisomal	[IQ]	--	Acyl-CoA oxidase	Acyl-coenzyme A oxidase 2, peroxisomal OS=Arabidopsis thaliana OX=3702 GN=ACX2 PE=1 SV=2	Acyl-coenzyme A oxidase OS=Morella rubra OX=262757 GN=CJ030_MR6G013325 PE=3 SV=1	--	--	Acyl-coenzyme A oxidase 2, peroxisomal [Morella rubra]	biological process: metabolic process (GO:0008152);; biological process: single-organism process (GO:0044699);; molecular function: catalytic activity (GO:0003824);; cellular component: cell (GO:0005623);; cellular component: organelle (GO:0043226);; cellular component: cell part (GO:0044464);; biological process: cellular process (GO:0009987)	Fatty acid degradation (ko00071);; beta-Alanine metabolism (ko00410);; alpha-Linolenic acid metabolism (ko00592);; Propanoate metabolism (ko00640);; Biosynthesis of unsaturated fatty acids (ko01040);; Carbon metabolism (ko01200);; Fatty acid metabolism (ko01212);; Peroxisome (ko04146)	--
c72561.graph_c0	0	0	0	0	0	1.99	--	--	--	--	--	Cellular Component: Golgi membrane (GO:0000139);; Molecular Function: molecular_function (GO:0003674);; Molecular Function: signal sequence binding (GO:0005048);; Molecular Function: binding (GO:0005488);; Cellular Component: cellular_component (GO:0005575);; Cellular Component: intracellular (GO:0005622);; Cellular Component: obsolete cell (GO:0005623);; Cellular Component: cytoplasm (GO:0005737…	K01859|2.2e-46|sita:101771169|K01859 chalcone isomerase [EC:5.5.1.6] | (RefSeq) vacuolar-sorting receptor 1	--	--	--	Vacuolar-sorting receptor 1 OS=Arabidopsis thaliana OX=3702 GN=VSR1 PE=1 SV=2	Vacuolar-sorting receptor 1 OS=Morella rubra OX=262757 GN=CJ030_MR3G007304 PE=4 SV=1	T	Signal transduction mechanisms	Vacuolar-sorting receptor 1 [Morella rubra]	cellular component: cell (GO:0005623);; cellular component: membrane (GO:0016020);; cellular component: organelle (GO:0043226);; cellular component: organelle part (GO:0044422);; cellular component: cell part (GO:0044464);; molecular function: binding (GO:0005488);; biological process: localization (GO:0051179)	Flavonoid biosynthesis (ko00941)	--
c37529.graph_c0	12.42	10.38	14.57	14.86	15.91	16.93	0.320412	-0.341079	normal	--	--	Molecular Function: peroxidase activity (GO:0004601);; Biological Process: response to oxidative stress (GO:0006979);; Molecular Function: heme binding (GO:0020037);; Biological Process: hydrogen peroxide catabolic process (GO:0042744);; Molecular Function: metal ion binding (GO:0046872);;	K00430|4.2e-61|sind:105165732|K00430 peroxidase [EC:1.11.1.7] | (RefSeq) peroxidase N	--	--	Peroxidase	Peroxidase 59 OS=Arabidopsis thaliana OX=3702 GN=PER59 PE=1 SV=2	Peroxidase (Fragment) OS=Erythranthe guttata OX=4155 GN=MIMGU_mgv1a021857mg PE=3 SV=1	Q	Secondary metabolites biosynthesis, transport and catabolism	PREDICTED: peroxidase N [Erythranthe guttata]	biological process: metabolic process (GO:0008152);; biological process: cellular process (GO:0009987);; biological process: single-organism process (GO:0044699);; biological process: response to stimulus (GO:0050896);; biological process: detoxification (GO:0098754);; molecular function: catalytic activity (GO:0003824);; molecular function: antioxidant activity (GO:0016209);; molecular function:…	Phenylpropanoid biosynthesis (ko00940)	LOC105950129
c62874.graph_c0	0.33	0	0	0	0	3.76	--	--	--	--	--	Molecular Function: nucleotide binding (GO:0000166);; Biological Process: response to acid chemical (GO:0001101);; Molecular Function: molecular_function (GO:0003674);; Molecular Function: catalytic activity (GO:0003824);; Molecular Function: aconitate hydratase activity (GO:0003994);; Molecular Function: binding (GO:0005488);; Molecular Function: copper ion binding (GO:0005507);; Molecular Funct…	K01681|1.6e-14|jre:109006857|K01681 aconitate hydratase [EC:4.2.1.3] | (RefSeq) aconitate hydratase, cytoplasmic	--	--	--	--	Aconitate hydratase, cytoplasmic OS=Morella rubra OX=262757 GN=CJ030_MR8G005348 PE=3 SV=1	C	Energy production and conversion	Aconitate hydratase, cytoplasmic [Morella rubra]	molecular function: binding (GO:0005488);; biological process: response to stimulus (GO:0050896);; molecular function: catalytic activity (GO:0003824);; cellular component: cell (GO:0005623);; cellular component: cell part (GO:0044464);; cellular component: organelle (GO:0043226);; cellular component: membrane (GO:0016020);; cellular component: organelle part (GO:0044422);; biological process: me…	Citrate cycle (TCA cycle) (ko00020);; Glyoxylate and dicarboxylate metabolism (ko00630);; Carbon metabolism (ko01200);; 2-Oxocarboxylic acid metabolism (ko01210);; Biosynthesis of amino acids (ko01230)	--
c6929.graph_c0	0	0	0	0	0	0.63	--	--	--	--	--	Molecular Function: transferase activity (GO:0016740);;	K00705|1.5e-16|jre:109008132|K00705 4-alpha-glucanotransferase [EC:2.4.1.25] | (RefSeq) 4-alpha-glucanotransferase DPE2	--	--	--	--	Amylomaltase OS=Morella rubra OX=262757 GN=CJ030_MR2G023893 PE=3 SV=1	G	Carbohydrate transport and metabolism	4-alpha-glucanotransferase DPE2 [Morella rubra]	molecular function: catalytic activity (GO:0003824)	Starch and sucrose metabolism (ko00500)	--
c26019.graph_c0	0	0.51	0.96	0.53	1.7	0	--	--	--	--	--	Molecular Function: ATP binding (GO:0005524);; Biological Process: glycogen biosynthetic process (GO:0005978);; Molecular Function: glucose-1-phosphate adenylyltransferase activity (GO:0008878);; Cellular Component: chloroplast (GO:0009507);; Biological Process: starch biosynthetic process (GO:0019252);;	K00975|2.9e-53|bna:106366674|K00975 glucose-1-phosphate adenylyltransferase [EC:2.7.7.27] | (RefSeq) glucose-1-phosphate adenylyltransferase small subunit, chloroplastic	[M]	Cell wall/membrane/envelope biogenesis	Nucleotidyl transferase	Glucose-1-phosphate adenylyltransferase small subunit, chloroplastic OS=Brassica napus OX=3708 GN=AGPS1 PE=2 SV=1	Glucose-1-phosphate adenylyltransferase OS=Brassica campestris OX=3711 GN=BRAA07T28477Z PE=3 SV=1	M	Cell wall/membrane/envelope biogenesis	glucose-1-phosphate adenylyltransferase small subunit, chloroplastic [Brassica napus]	molecular function: binding (GO:0005488);; biological process: metabolic process (GO:0008152);; biological process: cellular process (GO:0009987);; biological process: single-organism process (GO:0044699);; molecular function: catalytic activity (GO:0003824);; cellular component: cell (GO:0005623);; cellular component: organelle (GO:0043226);; cellular component: cell part (GO:0044464)	Starch and sucrose metabolism (ko00500);; Amino sugar and nucleotide sugar metabolism (ko00520)	LOC106366674
c36189.graph_c1	0.45	0.71	0.67	3.76	5.9	3.97	--	--	--	[IQR]	--	Molecular Function: oxidoreductase activity (GO:0016491);;	K09841|2.0e-24|cann:107855067|K09841 xanthoxin dehydrogenase [EC:1.1.1.288] | (RefSeq) xanthoxin dehydrogenase-like	[R]	General function prediction only	short chain dehydrogenase;; Enoyl-(Acyl carrier protein) reductase;; KR domain	Secoisolariciresinol dehydrogenase (Fragment) OS=Podophyllum peltatum OX=35933 PE=1 SV=1	Reductase OS=Handroanthus impetiginosus OX=429701 GN=CDL12_28594 PE=4 SV=1	Q	Secondary metabolites biosynthesis, transport and catabolism	secoisolariciresinol dehydrogenase-like [Sesamum indicum]	biological process: metabolic process (GO:0008152);; biological process: single-organism process (GO:0044699);; molecular function: catalytic activity (GO:0003824)	Carotenoid biosynthesis (ko00906)	LOC105174015
c23524.graph_c0	0.58	0.27	0	1.11	1.14	1.29	--	--	--	--	--	Cellular Component: endoplasmic reticulum (GO:0005783);; Cellular Component: endomembrane system (GO:0012505);; Cellular Component: integral component of membrane (GO:0016021);; Molecular Function: transferase activity, transferring acyl groups (GO:0016746);; Biological Process: phosphatidylinositol acyl-chain remodeling (GO:0036149);;	K13513|8.1e-58|ccav:112510341|K13513 lysocardiolipin and lysophospholipid acyltransferase [EC:2.3.1.- 2.3.1.51] | (RefSeq) probable 1-acyl-sn-glycerol-3-phosphate acyltransferase 4	[I]	Lipid transport and metabolism	Acyltransferase C-terminus	Probable 1-acyl-sn-glycerol-3-phosphate acyltransferase 5 OS=Arabidopsis thaliana OX=3702 GN=LPAT5 PE=2 SV=1	1-acylglycerol-3-phosphate O-acyltransferase OS=Erythranthe guttata OX=4155 GN=MIMGU_mgv1a008536mg PE=3 SV=1	I	Lipid transport and metabolism	PREDICTED: probable 1-acyl-sn-glycerol-3-phosphate acyltransferase 4 [Erythranthe guttata]	cellular component: cell (GO:0005623);; cellular component: organelle (GO:0043226);; cellular component: cell part (GO:0044464);; cellular component: membrane (GO:0016020);; cellular component: membrane part (GO:0044425);; molecular function: catalytic activity (GO:0003824);; biological process: metabolic process (GO:0008152);; biological process: cellular process (GO:0009987);; biological proces…	Glycerolipid metabolism (ko00561);; Glycerophospholipid metabolism (ko00564)	LOC105965638
c36089.graph_c0	0.02	0.06	0.03	0.03	0.05	2.11	--	--	--	[M]	Cell wall/membrane/envelope biogenesis	Molecular Function: molecular_function (GO:0003674);; Molecular Function: catalytic activity (GO:0003824);; Molecular Function: acid phosphatase activity (GO:0003993);; Molecular Function: phospholipase activity (GO:0004620);; Molecular Function: phospholipase C activity (GO:0004629);; Biological Process: lipid metabolic process (GO:0006629);; Biological Process: phospholipid metabolic process (G…	K01114|3.0e-270|jre:109009015|K01114 phospholipase C [EC:3.1.4.3] | (RefSeq) non-specific phospholipase C1-like	--	--	Phosphoesterase family	Non-specific phospholipase C1 OS=Arabidopsis thaliana OX=3702 GN=NPC1 PE=2 SV=1	Non-specific phospholipase C1 OS=Morella rubra OX=262757 GN=CJ030_MR6G019911 PE=4 SV=1	M	Cell wall/membrane/envelope biogenesis	Non-specific phospholipase C1 [Morella rubra]	molecular function: catalytic activity (GO:0003824);; biological process: metabolic process (GO:0008152);; biological process: cellular process (GO:0009987);; biological process: single-organism process (GO:0044699);; biological process: multi-organism process (GO:0051704)	Inositol phosphate metabolism (ko00562);; Glycerophospholipid metabolism (ko00564);; Ether lipid metabolism (ko00565)	--
c55975.graph_c0	7.85	16.24	7.8	0	19.28	16.98	0.733494	-0.484908	normal	[E]	Amino acid transport and metabolism	Molecular Function: cystathionine gamma-synthase activity (GO:0003962);; Molecular Function: lyase activity (GO:0016829);; Biological Process: transsulfuration (GO:0019346);; Molecular Function: pyridoxal phosphate binding (GO:0030170);;	K01739|6.8e-44|sind:105177271|K01739 cystathionine gamma-synthase [EC:2.5.1.48] | (RefSeq) LOW QUALITY PROTEIN: cystathionine gamma-synthase 1, chloroplastic	[E]	Amino acid transport and metabolism	Cys/Met metabolism PLP-dependent enzyme	Cystathionine gamma-synthase 1, chloroplastic OS=Arabidopsis thaliana OX=3702 GN=CGS1 PE=1 SV=3	Cystathionine beta-lyase/cystathionine gamma-synthase OS=Handroanthus impetiginosus OX=429701 GN=CDL12_23031 PE=3 SV=1	E	Amino acid transport and metabolism	LOW QUALITY PROTEIN: cystathionine gamma-synthase 1, chloroplastic [Sesamum indicum]	molecular function: catalytic activity (GO:0003824);; biological process: metabolic process (GO:0008152);; biological process: cellular process (GO:0009987);; biological process: single-organism process (GO:0044699);; molecular function: binding (GO:0005488)	Cysteine and methionine metabolism (ko00270);; Selenocompound metabolism (ko00450);; Sulfur metabolism (ko00920);; Biosynthesis of amino acids (ko01230)	LOC105177271
c20306.graph_c0	0	0	0	0	0.28	1.59	--	--	--	[R]	General function prediction only	Molecular Function: O-methyltransferase activity (GO:0008171);;	K00588|9.8e-50|qsu:112010783|K00588 caffeoyl-CoA O-methyltransferase [EC:2.1.1.104] | (RefSeq) probable caffeoyl-CoA O-methyltransferase At4g26220 isoform X1	[Q]	Secondary metabolites biosynthesis, transport and catabolism	O-methyltransferase	Probable caffeoyl-CoA O-methyltransferase At4g26220 OS=Arabidopsis thaliana OX=3702 GN=At4g26220 PE=2 SV=1	Uncharacterized protein OS=Fagus sylvatica OX=28930 GN=FSB_LOCUS60507 PE=4 SV=1	Q	Secondary metabolites biosynthesis, transport and catabolism	probable caffeoyl-CoA O-methyltransferase At4g26220 isoform X1 [Quercus lobata]	biological process: metabolic process (GO:0008152);; molecular function: catalytic activity (GO:0003824)	Phenylpropanoid biosynthesis (ko00940);; Flavonoid biosynthesis (ko00941);; Stilbenoid, diarylheptanoid and gingerol biosynthesis (ko00945)	LOC115976158
c15492.graph_c0	0.24	0.35	0	0.72	0.59	1.33	--	--	--	[L]	Replication, recombination and repair	Molecular Function: 5'-nucleotidase activity (GO:0008253);;	K03787|2.9e-62|sind:105163426|K03787 5'-nucleotidase [EC:3.1.3.5] | (RefSeq) uncharacterized protein LOC105163426 isoform X2	--	--	Survival protein SurE	--	5'-nucleotidase OS=Handroanthus impetiginosus OX=429701 GN=CDL12_06648 PE=3 SV=1	S	Function unknown	5'-nucleotidase [Handroanthus impetiginosus]	biological process: metabolic process (GO:0008152);; biological process: cellular process (GO:0009987);; molecular function: catalytic activity (GO:0003824)	Purine metabolism (ko00230);; Pyrimidine metabolism (ko00240);; Nicotinate and nicotinamide metabolism (ko00760)	--
c77002.graph_c0	0	0	0	0	0.43	0.48	--	--	--	[G]	Carbohydrate transport and metabolism	Molecular Function: phosphotransferase activity, alcohol group as acceptor (GO:0016773);;	K00847|4.8e-16|nta:107779540|K00847 fructokinase [EC:2.7.1.4] | (RefSeq) probable fructokinase-5	[G]	Carbohydrate transport and metabolism	--	Fructokinase-like 1, chloroplastic OS=Arabidopsis thaliana OX=3702 GN=FLN1 PE=1 SV=1	PfkB domain-containing protein OS=Brassica campestris OX=3711 GN=BRARA_I03682 PE=4 SV=1	G	Carbohydrate transport and metabolism	hypothetical protein BRARA_I03682 [Brassica rapa]	molecular function: catalytic activity (GO:0003824)	Fructose and mannose metabolism (ko00051);; Starch and sucrose metabolism (ko00500);; Amino sugar and nucleotide sugar metabolism (ko00520)	--
c50817.graph_c2	0	0.64	0.37	0.2	0	0	--	--	--	[E]	Amino acid transport and metabolism	Molecular Function: glutamate 5-kinase activity (GO:0004349);; Molecular Function: glutamate-5-semialdehyde dehydrogenase activity (GO:0004350);; Molecular Function: ATP binding (GO:0005524);; Cellular Component: cytoplasm (GO:0005737);; Biological Process: L-proline biosynthetic process (GO:0055129);;	K12657|0.0e+00|sind:105160941|K12657 delta-1-pyrroline-5-carboxylate synthetase [EC:2.7.2.11 1.2.1.41] | (RefSeq) delta-1-pyrroline-5-carboxylate synthase-like isoform X1	[E]	Amino acid transport and metabolism	Aldehyde dehydrogenase family;; Amino acid kinase family	Delta-1-pyrroline-5-carboxylate synthase OS=Actinidia deliciosa OX=3627 PE=2 SV=1	Delta-1-pyrroline-5-carboxylate synthase OS=Erythranthe guttata OX=4155 GN=MIMGU_mgv1a002084mg PE=3 SV=1	E	Amino acid transport and metabolism	delta-1-pyrroline-5-carboxylate synthase-like isoform X1 [Sesamum indicum]	biological process: metabolic process (GO:0008152);; biological process: cellular process (GO:0009987);; molecular function: catalytic activity (GO:0003824);; biological process: single-organism process (GO:0044699);; molecular function: binding (GO:0005488);; cellular component: cell (GO:0005623);; cellular component: cell part (GO:0044464)	Arginine and proline metabolism (ko00330);; Biosynthesis of amino acids (ko01230)	LOC105160941
c70853.graph_c0	0	0	0	1.9	0.73	0	--	--	--	[I]	Lipid transport and metabolism	Biological Process: isopentenyl diphosphate biosynthetic process, methylerythritol 4-phosphate pathway (GO:0019288);; Molecular Function: metal ion binding (GO:0046872);; Biological Process: dimethylallyl diphosphate biosynthetic process (GO:0050992);; Molecular Function: 4-hydroxy-3-methylbut-2-en-1-yl diphosphate reductase activity (GO:0051745);;	K03527|3.8e-57|bna:106401636|K03527 4-hydroxy-3-methylbut-2-en-1-yl diphosphate reductase [EC:1.17.7.4] | (RefSeq) 4-hydroxy-3-methylbut-2-enyl diphosphate reductase, chloroplastic	--	--	LytB protein	4-hydroxy-3-methylbut-2-enyl diphosphate reductase, chloroplastic OS=Arabidopsis thaliana OX=3702 GN=ISPH PE=1 SV=1	Uncharacterized protein OS=Brassica oleracea var. oleracea OX=109376 GN=106307675 PE=3 SV=1	--	--	PREDICTED: 4-hydroxy-3-methylbut-2-enyl diphosphate reductase, chloroplastic [Brassica oleracea var. oleracea]	biological process: metabolic process (GO:0008152);; biological process: cellular process (GO:0009987);; biological process: single-organism process (GO:0044699);; molecular function: binding (GO:0005488);; molecular function: catalytic activity (GO:0003824)	Terpenoid backbone biosynthesis (ko00900)	LOC106307675
c79814.graph_c0	0	0	0	0	0	2.26	--	--	--	--	--	Molecular Function: AMP deaminase activity (GO:0003876);; Biological Process: IMP salvage (GO:0032264);;	K01490|2.4e-46|ath:AT2G38280|K01490 AMP deaminase [EC:3.5.4.6] | (RefSeq) FAC1; AMP deaminase, putative / myoadenylate deaminase	[F]	Nucleotide transport and metabolism	Adenosine/AMP deaminase	AMP deaminase OS=Arabidopsis thaliana OX=3702 GN=AMPD PE=1 SV=2	AMP deaminase OS=Arabidopsis thaliana OX=3702 GN=AXX17_At2g35140 PE=3 SV=1	F	Nucleotide transport and metabolism	AMP deaminase-like isoform X2 [Brassica napus]	molecular function: catalytic activity (GO:0003824);; biological process: metabolic process (GO:0008152);; biological process: cellular process (GO:0009987);; biological process: single-organism process (GO:0044699)	Purine metabolism (ko00230)	LOC106447663
c67621.graph_c0	0	0	2.73	0	2.49	0	--	--	--	[C]	Energy production and conversion	Molecular Function: oxidoreductase activity, acting on the aldehyde or oxo group of donors, NAD or NADP as acceptor (GO:0016620);;	K00128|1.6e-42|gab:108479632|K00128 aldehyde dehydrogenase (NAD+) [EC:1.2.1.3] | (RefSeq) aldehyde dehydrogenase family 2 member B4, mitochondrial-like	[C]	Energy production and conversion	Aldehyde dehydrogenase family	Aldehyde dehydrogenase family 2 member B4, mitochondrial OS=Arabidopsis thaliana OX=3702 GN=ALDH2B4 PE=1 SV=1	Aldedh domain-containing protein OS=Gossypium tomentosum OX=34277 GN=ES332_D12G319700v1 PE=3 SV=1	C	Energy production and conversion	hypothetical protein B456_008G294300 [Gossypium raimondii]	biological process: metabolic process (GO:0008152);; biological process: single-organism process (GO:0044699);; molecular function: catalytic activity (GO:0003824)	Glycolysis / Gluconeogenesis (ko00010);; Ascorbate and aldarate metabolism (ko00053);; Fatty acid degradation (ko00071);; Valine, leucine and isoleucine degradation (ko00280);; Lysine degradation (ko00310);; Arginine and proline metabolism (ko00330);; Histidine metabolism (ko00340);; Tryptophan metabolism (ko00380);; beta-Alanine metabolism (ko00410);; Glycerolipid metabolism (ko00561);; Pyruvate…	LOC105765714
c59152.graph_c0	0.04	0	0	0	0	1.57	--	--	--	[C]	Energy production and conversion	Molecular Function: pyruvate dehydrogenase (acetyl-transferring) activity (GO:0004739);; Biological Process: acetyl-CoA biosynthetic process from pyruvate (GO:0006086);; Cellular Component: intracellular membrane-bounded organelle (GO:0043231);;	K00161|2.2e-183|jre:108989818|K00161 pyruvate dehydrogenase E1 component alpha subunit [EC:1.2.4.1] | (RefSeq) pyruvate dehydrogenase E1 component subunit alpha-1, mitochondrial-like	[C]	Energy production and conversion	Dehydrogenase E1 component;; Thiamine pyrophosphate enzyme, C-terminal TPP binding domain	Pyruvate dehydrogenase E1 component subunit alpha, mitochondrial OS=Pisum sativum OX=3888 PE=2 SV=1	Pyruvate dehydrogenase E1 component subunit alpha OS=Carpinus fangiana OX=176857 GN=FH972_009085 PE=4 SV=1	C	Energy production and conversion	hypothetical protein FH972_009085 [Carpinus fangiana]	biological process: metabolic process (GO:0008152);; biological process: single-organism process (GO:0044699);; molecular function: catalytic activity (GO:0003824);; biological process: cellular process (GO:0009987);; cellular component: cell (GO:0005623);; cellular component: organelle (GO:0043226);; cellular component: cell part (GO:0044464)	Glycolysis / Gluconeogenesis (ko00010);; Citrate cycle (TCA cycle) (ko00020);; Pyruvate metabolism (ko00620);; Carbon metabolism (ko01200)	--
c58654.graph_c0	0	0	0	3.21	4.59	2.44	--	--	--	--	--	Molecular Function: vinorine synthase activity (GO:0050636);;	K13065|1.7e-15|oeu:111382475|K13065 shikimate O-hydroxycinnamoyltransferase [EC:2.3.1.133] | (RefSeq) vinorine synthase-like	--	--	Transferase family	Stemmadenine O-acetyltransferase OS=Catharanthus roseus OX=4058 GN=SAT PE=1 SV=1	Vinorine synthase OS=Handroanthus impetiginosus OX=429701 GN=CDL12_12480 PE=3 SV=1	S	Function unknown	Vinorine synthase [Handroanthus impetiginosus]	molecular function: catalytic activity (GO:0003824)	Phenylpropanoid biosynthesis (ko00940);; Flavonoid biosynthesis (ko00941);; Stilbenoid, diarylheptanoid and gingerol biosynthesis (ko00945)	--
c11180.graph_c0	0.16	0.46	0.22	0.23	0.58	0.22	--	--	--	[G]	Carbohydrate transport and metabolism	Molecular Function: glucose-6-phosphate dehydrogenase activity (GO:0004345);; Biological Process: glucose metabolic process (GO:0006006);; Biological Process: pentose-phosphate shunt (GO:0006098);; Molecular Function: NADP binding (GO:0050661);;	K00036|1.1e-89|bna:111199708|K00036 glucose-6-phosphate 1-dehydrogenase [EC:1.1.1.49 1.1.1.363] | (RefSeq) glucose-6-phosphate 1-dehydrogenase 1, chloroplastic-like	[G]	Carbohydrate transport and metabolism	Glucose-6-phosphate dehydrogenase, C-terminal domain	Glucose-6-phosphate 1-dehydrogenase 1, chloroplastic OS=Arabidopsis thaliana OX=3702 GN=G6PD1 PE=1 SV=2	Glucose-6-phosphate 1-dehydrogenase OS=Brassica rapa subsp. pekinensis OX=51351 PE=3 SV=1	G	Carbohydrate transport and metabolism	glucose-6-phosphate 1-dehydrogenase 1, chloroplastic-like [Brassica napus]	biological process: metabolic process (GO:0008152);; biological process: single-organism process (GO:0044699);; molecular function: catalytic activity (GO:0003824);; biological process: cellular process (GO:0009987);; molecular function: binding (GO:0005488)	Pentose phosphate pathway (ko00030);; Glutathione metabolism (ko00480);; Carbon metabolism (ko01200)	LOC111199708
c55621.graph_c0	0.55	0.75	1.08	0.3	0.32	0.18	2.5246e-07	-2.22762	down	--	--	Biological Process: DNA integration (GO:0015074);;	K12447|4.9e-138|boe:106336398|K12447 UDP-sugar pyrophosphorylase [EC:2.7.7.64] | (RefSeq) uncharacterized protein LOC106336398	[R]	General function prediction only	gag-polypeptide of LTR copia-type;; Integrase core domain;; Reverse transcriptase (RNA-dependent DNA polymerase)	Retrovirus-related Pol polyprotein from transposon RE1 OS=Arabidopsis thaliana OX=3702 GN=RE1 PE=2 SV=1	Reverse transcriptase Ty1/copia-type domain-containing protein OS=Artemisia annua OX=35608 GN=CTI12_AA091260 PE=4 SV=1	L	Replication, recombination and repair	hypothetical protein CTI12_AA091260 [Artemisia annua]	biological process: metabolic process (GO:0008152);; biological process: cellular process (GO:0009987)	Pentose and glucuronate interconversions (ko00040);; Galactose metabolism (ko00052);; Ascorbate and aldarate metabolism (ko00053);; Amino sugar and nucleotide sugar metabolism (ko00520)	--
c54486.graph_c0	17.6	26.69	33.25	11.37	12.04	11.99	3.35992e-11	-1.80104	down	[PR]	--	Molecular Function: iron ion binding (GO:0005506);; Molecular Function: chlorophyllide a oxygenase [overall] activity (GO:0010277);; Molecular Function: 2 iron, 2 sulfur cluster binding (GO:0051537);;	K13600|2.6e-290|sind:105155361|K13600 chlorophyllide a oxygenase [EC:1.14.13.122] | (RefSeq) chlorophyllide a oxygenase, chloroplastic	--	--	Rieske [2Fe-2S] domain;; Vanillate O-demethylase oxygenase C-terminal domain;; Pheophorbide a oxygenase	Chlorophyllide a oxygenase, chloroplastic OS=Oryza sativa subsp. japonica OX=39947 GN=CAO PE=2 SV=1	Chlorophyllide-a oxygenase OS=Handroanthus impetiginosus OX=429701 GN=CDL12_19913 PE=4 SV=1	P	Inorganic ion transport and metabolism	chlorophyllide a oxygenase, chloroplastic [Sesamum indicum]	molecular function: binding (GO:0005488);; biological process: metabolic process (GO:0008152);; biological process: single-organism process (GO:0044699);; molecular function: catalytic activity (GO:0003824)	Porphyrin and chlorophyll metabolism (ko00860)	LOC105155361
c29633.graph_c0	119.76	109.95	109.67	86.57	90.88	83.65	1.49512e-14	-1.07404	down	--	--	Molecular Function: transketolase activity (GO:0004802);;	K00615|8.2e-08|sind:105173355|K00615 transketolase [EC:2.2.1.1] | (RefSeq) LOW QUALITY PROTEIN: transketolase, chloroplastic	--	--	--	Transketolase, chloroplastic (Fragment) OS=Craterostigma plantagineum OX=4153 GN=TKT3 PE=1 SV=1	Transketolase OS=Mikania micrantha OX=192012 GN=E3N88_41941 PE=3 SV=1	--	--	LOW QUALITY PROTEIN: transketolase, chloroplastic [Sesamum indicum]	molecular function: catalytic activity (GO:0003824)	Pentose phosphate pathway (ko00030);; Carbon fixation in photosynthetic organisms (ko00710);; Carbon metabolism (ko01200);; Biosynthesis of amino acids (ko01230)	LOC105173355
c75358.graph_c0	0	0	0	5.73	0	0	--	--	--	[E]	Amino acid transport and metabolism	Molecular Function: 3-dehydroquinate synthase activity (GO:0003856);; Cellular Component: cytoplasm (GO:0005737);; Biological Process: aromatic amino acid family biosynthetic process (GO:0009073);; Biological Process: chorismate biosynthetic process (GO:0009423);;	K01735|9.7e-39|bna:106366334|K01735 3-dehydroquinate synthase [EC:4.2.3.4] | (RefSeq) 3-dehydroquinate synthase, chloroplastic	[E]	Amino acid transport and metabolism	--	3-dehydroquinate synthase, chloroplastic OS=Arabidopsis thaliana OX=3702 GN=DHQS PE=1 SV=1	DHQ_synthase domain-containing protein OS=Brassica rapa subsp. pekinensis OX=51351 PE=3 SV=1	E	Amino acid transport and metabolism	hypothetical protein F2Q70_00000809 [Brassica cretica]	molecular function: catalytic activity (GO:0003824);; cellular component: cell (GO:0005623);; cellular component: cell part (GO:0044464);; biological process: metabolic process (GO:0008152);; biological process: cellular process (GO:0009987);; biological process: single-organism process (GO:0044699)	Phenylalanine, tyrosine and tryptophan biosynthesis (ko00400);; Biosynthesis of amino acids (ko01230)	--
c46506.graph_c0	0.18	0.38	0.32	2.94	4.15	3.07	7.42841e-10	2.79506	up	--	--	Molecular Function: UDP-glycosyltransferase activity (GO:0008194);;	K16266|6.9e-101|mesc:110627793|K16266 cyanohydrin UDP-glucosyltransferase [EC:2.4.1.-] | (RefSeq) linamarin synthase 2	[GC]	--	UDP-glucoronosyl and UDP-glucosyl transferase	Linamarin synthase 2 OS=Manihot esculenta OX=3983 GN=UGT85K5 PE=1 SV=1	Glycosyltransferase OS=Handroanthus impetiginosus OX=429701 GN=CDL12_27740 PE=3 SV=1	--	--	UDP-glucuronosyl and UDP-glucosyl transferase [Handroanthus impetiginosus]	molecular function: catalytic activity (GO:0003824)	Cyanoamino acid metabolism (ko00460)	--
c62325.graph_c0	0	0	0	0.53	0.29	0.66	--	--	--	[HC]	--	Molecular Function: squalene monooxygenase activity (GO:0004506);; Cellular Component: integral component of membrane (GO:0016021);; Biological Process: sterol biosynthetic process (GO:0016126);; Molecular Function: flavin adenine dinucleotide binding (GO:0050660);;	K00511|9.3e-85|sind:105162196|K00511 squalene monooxygenase [EC:1.14.14.17] | (RefSeq) squalene monooxygenase	[I]	Lipid transport and metabolism	FAD binding domain;; FAD dependent oxidoreductase;; Glucose inhibited division protein A;; FAD binding domain;; NAD(P)-binding Rossmann-like domain	Squalene epoxidase 3 OS=Arabidopsis thaliana OX=3702 GN=SQE3 PE=1 SV=1	Squalene monooxygenase OS=Striga asiatica OX=4170 GN=STAS_13876 PE=3 SV=1	I	Lipid transport and metabolism	squalene monooxygenase [Striga asiatica]	biological process: metabolic process (GO:0008152);; biological process: single-organism process (GO:0044699);; molecular function: catalytic activity (GO:0003824);; cellular component: membrane (GO:0016020);; cellular component: membrane part (GO:0044425);; molecular function: binding (GO:0005488)	Steroid biosynthesis (ko00100);; Sesquiterpenoid and triterpenoid biosynthesis (ko00909)	--
[truncated: 3,034 more rows]

## Sheet: Supplemental Table 3
Supplemental Table 3. Unigenes Invovled in Terpenoids
Description	KEGG pathway	Number	Unigenes id	ORTHOLOGY
[truncated: 4 more rows]

## Sheet: Supplemental Table 4
Supplemental Table 4. Unigenes involved in iridoid glycoside biosynthesis pathway
1-deoxy-D-xylulose-5-phosphate synthase (DXS)
c52996.graph_c0
c45447.graph_c0
c65350.graph_c0
c41965.graph_c0
c52318.graph_c0
c29169.graph_c0
c37108.graph_c0
c21968.graph_c0
c20704.graph_c0
c79946.graph_c0
c11262.graph_c0
c83360.graph_c0
c26893.graph_c0
c81965.graph_c0
c21968.graph_c1
c41322.graph_c0
1-deoxy-D-xylulose 5-phosphate reductoisomerase (DXR)
c29477.graph_c0
c58478.graph_c0
c52733.graph_c0
c50136.graph_c0
c67521.graph_c0
[truncated: 354 more rows]

## Sheet: Supplemental Table 5
Supplemental Table 5. Sequence information of iridoid glycoside synthetases genes in R. glutinosa
[truncated: 6 more rows]

[truncated: 3 more sheets: Supplemental Table 6, Supplemental Table 7, Supplemental Table 8]
